# Supplementary material for: Bayesian DNA copy number analysis
Source: BMC Bioinformatics. 2009 Jan 8;10:10. doi: 10.1186/1471-2105-10-10 (PMC2674052; doi:10.1186/1471-2105-10-10)
Supplement: Additional file 1 — mBPCR source code. This zipped file contains the source code of the mBPCR algorithm in R, including help files, sample data and examples. [file 1471-2105-10-10-S1.zip]

Archive with 26 entries (23 files):
- mBPCRsource_code/mBPCR.R
- mBPCRsource_code/CONTENTS
- mBPCRsource_code/DESCRIPTION
- mBPCRsource_code/INDEX
- mBPCRsource_code/mBPCRinstructions.txt
- mBPCRsource_code/R-ex/
- mBPCRsource_code/R-ex/estGlobParam.R
- mBPCRsource_code/R-ex/logAdd.R
- mBPCRsource_code/R-ex/printEstProfile.R
- mBPCRsource_code/R-ex/estProfileWithMBPCR.R
- mBPCRsource_code/R-ex/plotEstProfile.R
- mBPCRsource_code/R-ex/computeMBPCR.R
- mBPCRsource_code/R-ex/importCNData.R
- mBPCRsource_code/data/
- mBPCRsource_code/data/jekoChr11Array250Knsp.dat
- mBPCRsource_code/data/rec10k.dat
- mBPCRsource_code/html/
- mBPCRsource_code/html/logAdd.html
- mBPCRsource_code/html/estGlobParam.html
- mBPCRsource_code/html/00Index.html
- mBPCRsource_code/html/plotEstProfile.html
- mBPCRsource_code/html/computeMBPCR.html
- mBPCRsource_code/html/mBPCR-internal.html
- mBPCRsource_code/html/printEstProfile.html
- mBPCRsource_code/html/estProfileWithMBPCR.html
- mBPCRsource_code/html/importCNData.html
