# Supplementary material for: Bayesian DNA copy number analysis
Source: BMC Bioinformatics. 2009 Jan 8;10:10. doi: 10.1186/1471-2105-10-10 (PMC2674052; doi:10.1186/1471-2105-10-10)
Supplement: Additional file 1 — mBPCR source code. This zipped file contains the source code of the mBPCR algorithm in R, including help files, sample data and examples. [file 1471-2105-10-10-S1.zip › mBPCRsource_code/CONTENTS]

Entry: computeMBPCR
Aliases: computeMBPCR 
Keywords: nonparametric
Description: Estimate the copy number profile
URL: ../../../library/mBPCR/html/computeMBPCR.html

Entry: estGlobParam
Aliases: estGlobParam
Keywords: nonparametric
Description: Estimate global parameters of copy number data
URL: ../../../library/mBPCR/html/estGlobParam.html

Entry: estProfileWithMBPCR
Aliases: estProfileWithMBPCR
Keywords: nonparametric
Description: Estimate and print the copy number profile of some chromosomes of a sample
URL: ../../../library/mBPCR/html/estProfileWithMBPCR.html

Entry: importCNdata
Aliases: importCNdata
Keywords: nonparametric
Description: Import the copy number data
URL: ../../../library/mBPCR/html/importCNdata.html

Entry: logAdd
Aliases: logAdd
Keywords: nonparametric
Description: Overflow-safe computation of the logarithm of a sum
URL: ../../../library/mBPCR/html/logAdd.html

Entry: plotEstProfile
Aliases: plotEstProfile
Keywords: nonparametric
Description: Plot the estimated profile of copy number data
URL: ../../../library/mBPCR/html/plotEstProfile.html

Entry: printEstProfile
Aliases: printEstProfile
Keywords: nonparametric
Description: Print the estimated profile of copy number data
URL: ../../../library/mBPCR/html/printEstProfile.html

Entry: mBPCR-internal
Aliases: computeA10 computeLA0Vect computePCReg computeRecursions computeRegrCurve indexLA0 
Keywords: internal
Description: Internal mBPCR functions
URL: ../../../library/mBPCR/html/mBPCR-internal.html
