# Supplementary material for: Bayesian DNA copy number analysis
Source: BMC Bioinformatics. 2009 Jan 8;10:10. doi: 10.1186/1471-2105-10-10 (PMC2674052; doi:10.1186/1471-2105-10-10)
Supplement: Additional file 1 — mBPCR source code. This zipped file contains the source code of the mBPCR algorithm in R, including help files, sample data and examples. [file 1471-2105-10-10-S1.zip › mBPCRsource_code/DESCRIPTION]

Package: mBPCR (but it is not yet an R package)
Title: Bayesian Piecewise Constant Regression for DNA copy number estimation
Version: 1.0
Date: 2008-06-02
Author: P.M.V. Rancoita <paola@idsia.ch> & M. Hutter <marcus.hutter@anu.edu.au>
Description: Estimate the DNA copy number profile using mBPCR
             to detect regions with abnormal copy number
Maintainer: P.M.V. Rancoita <paola@idsia.ch>
biocViews: Microarray, DNACopyNumber
Data: yes
License: GPL 
Built: R 2.6.0; windows
