# Supplementary material for: Bayesian DNA copy number analysis
Source: BMC Bioinformatics. 2009 Jan 8;10:10. doi: 10.1186/1471-2105-10-10 (PMC2674052; doi:10.1186/1471-2105-10-10)
Supplement: Additional file 1 — mBPCR source code. This zipped file contains the source code of the mBPCR algorithm in R, including help files, sample data and examples. [file 1471-2105-10-10-S1.zip › mBPCRsource_code/INDEX]

computeMBPCR            Estimate the copy number profile
estGlobParam            Estimate global parameters of copy number data
estProfileWithMBPCR     Estimate and print the copy number profile of some chromosomes of a sample
importCNdata            Import the copy number data
logAdd                  Overflow-safe computation of the logarithm of a sum
plotEstProfile          Plot the estimated profile of copy number data
printEstProfile         Print the estimated profile of copy number data
mBPCR-internal          Internal mBPCR functions
