# Supplementary material for: Bayesian DNA copy number analysis
Source: BMC Bioinformatics. 2009 Jan 8;10:10. doi: 10.1186/1471-2105-10-10 (PMC2674052; doi:10.1186/1471-2105-10-10)
Supplement: Additional file 1 — mBPCR source code. This zipped file contains the source code of the mBPCR algorithm in R, including help files, sample data and examples. [file 1471-2105-10-10-S1.zip › mBPCRsource_code/mBPCRinstructions.txt]

 -----------------------------------------------------------
|INSTRUCTIONS FOR USING mBPCR (also for users not used to R)|
 -----------------------------------------------------------

##to use the functions of the package##
-Open R
-Change the working directory with the folder mBPCR.
 (the user can use the command "file"/"change directory" in the menu of the console,
 or the command line setwd("path of the folder")).
-Type source("mBPCR.R").

##how to use the help##
-All the functions are described in the help in folder html.
-To use the help easily, open the file html\Index00.html with a browser.

##examples##
-In the help, the description of each function ends with an example of how to use it.
-In the folder R-ex, there are the corresponding R scripts.

##attention##
Some function of the package need to know the parameter maxProbeNumber=maximum number of probes 
that a chromosome (or arm of a chromosome) can have to be analyzed. In fact, the procedure of 
profile estimation needs the computation of an array of length (length(chromosome)+1)*(length(chromosome)+2)/2. 
To be sure to set this parameter correctly, try to create the array 
A <- array(1, dim=(maxProbeNumber+1)*(maxProbeNumber+2)/2), before starting with the estimation procedure

##how to apply mBPCR##
-Example 1:
-----------
 ##import the 10K data of cell line REC  
 ##for windows
 path <- 'data\\rec10k.dat'
 ##for linux
 path <- 'data//rec10k.dat'
 rec10k <- importCNData(path, NRowSkip=1)
 ##estimation of the profile of all chromosomes
 results=estProfileWithMBPCR(path='', sampleName='rec10k', rec10k$snpName, rec10k$chr, rec10k$position, rec10k$logratio, chrToBeAnalyzed=c(1:22,'X'), maxProbeNumber=2000)
 ##plot the estimated profile of chromosome 3
 plotEstProfile(path='', sampleName='rec10k', rec10k$chr, rec10k$position, rec10k$logratio, chrToBePlotted=3, results$estPC, maxProbeNumber=2000)

-Example 2 (it could need long time to run):
--------------------------------------------
 ##import the 250K NSP data of chromosome 11 of cell line JEKO-1 
 ##for windows 
 path <- 'data\\jekoChr11Array250Knsp.dat'
 ##for linux
 ##path <- 'data//jekoChr11Array250Knsp.dat'
 jekoChr11Array250Knsp <- importCNData(path, NRowSkip=1)
 ##estimation of the profile of all chromosomes
 results=estProfileWithMBPCR(path='', sampleName='jeko250Knsp', jekoChr11Array250Knsp$snpName, jekoChr11Array250Knsp$chr, jekoChr11Array250Knsp$position, jekoChr11Array250Knsp$logratio, chrToBeAnalyzed=11, maxProbeNumber=9000, rhoSquare=0.0479, nu=-3.012772e-10, sigmaSquare=0.0699)
 ##plot the estimated profile of chromosome 3
 plotEstProfile(path='', sampleName='jeko250Knsp', jekoChr11Array250Knsp$chr, jekoChr11Array250Knsp$position, jekoChr11Array250Knsp$logratio, chrToBePlotted=11, results$estPC, maxProbeNumber=9000)

-Example 3:
-----------
 ##import the 250K NSP data of chromosome 11 of cell line JEKO-1 
 ##for windows 
 path <- 'data\\jekoChr11Array250Knsp.dat'
 ##for linux
 ##path <- 'data//jekoChr11Array250Knsp.dat'
 jekoChr11Array250Knsp <- importCNData(path, NRowSkip=1)
 ## we select a part of chromosome 11
 y <- jekoChr11Array250Knsp$logratio[10600:11600]
 p <- jekoChr11Array250Knsp$position[10600:11600]
 ##we estimate the profile using the global parameters estimated on the whole genome
 results <- computeMBPCR(y, nu=-3.012772e-10, rhoSquare=0.0479, sigmaSquare=0.0699, regr=1)
 plot(p,y)
 points(p, results$estPC, type='l', col='red')
 points(p, results$regrCurve, type='l', col='green')

##suggestions##
-Even if the goal is to estimate the profile of only a part of the genome, the global parameters should be
 estimated on the whole genome. 
-If the goal is to estimate the profile of a patient, it is better to estimate the variance of the segment
 levels (rhoSquare) on a cell line or on a sample with many aberrations and use this value in the profile 
 estimation of the patient. 
 In fact, we need many aberrations to estimate well rhoSquare.  
