# Supplementary material for: Bayesian DNA copy number analysis
Source: BMC Bioinformatics. 2009 Jan 8;10:10. doi: 10.1186/1471-2105-10-10 (PMC2674052; doi:10.1186/1471-2105-10-10)
Supplement: Additional file 1 — mBPCR source code. This zipped file contains the source code of the mBPCR algorithm in R, including help files, sample data and examples. [file 1471-2105-10-10-S1.zip › mBPCRsource_code/R-ex/estGlobParam.R]

##Example of the use of function estGlobParam

##import the 10K data of cell line REC  
##for windows
path <- 'data\\rec10k.dat'
##for linux
##path <- 'data//rec10k.dat'
rec10k <- importCNData(path, NRowSkip=1)
##estimation of all the global parameters (the variance of the segment is estimated with \hat{rho}^2_1)
estGlobParam(rec10k$logratio)
