# Supplementary material for: Bayesian DNA copy number analysis
Source: BMC Bioinformatics. 2009 Jan 8;10:10. doi: 10.1186/1471-2105-10-10 (PMC2674052; doi:10.1186/1471-2105-10-10)
Supplement: Additional file 1 — mBPCR source code. This zipped file contains the source code of the mBPCR algorithm in R, including help files, sample data and examples. [file 1471-2105-10-10-S1.zip › mBPCRsource_code/R-ex/logAdd.R]

##Example of the use of function logAdd


x <- log(c(0.0001, 0.0003, 0.000006))
y <- logAdd(x) 
##verification that the computation is correct
z <- sum(c(0.0001, 0.0003, 0.000006))
z
exp(y)
