# Supplementary material for: Bayesian DNA copy number analysis
Source: BMC Bioinformatics. 2009 Jan 8;10:10. doi: 10.1186/1471-2105-10-10 (PMC2674052; doi:10.1186/1471-2105-10-10)
Supplement: Additional file 1 — mBPCR source code. This zipped file contains the source code of the mBPCR algorithm in R, including help files, sample data and examples. [file 1471-2105-10-10-S1.zip › mBPCRsource_code/R-ex/estProfileWithMBPCR.R]

##Example of use of function estProfileWithMBPCR

##import the 10K data of cell line REC  
##for windows
path <- 'data\\rec10k.dat'
##for linux
##path <- 'data//rec10k.dat'
rec10k <- importCNData(path, NRowSkip=1)
##estimation of the profile of all chromosomes
results=estProfileWithMBPCR(path='', sampleName='rec10k', rec10k$snpName, rec10k$chr, rec10k$position, rec10k$logratio, chrToBeAnalyzed=c(1:22,'X'), maxProbeNumber=2000)
##plot the estimated profile of chromosome 3
y <- rec10k$logratio[rec10k$chr == 3]
p <- rec10k$position[rec10k$chr == 3]
plot(p, y)
points(p, results$estPC[rec10k$chr == 3], type='l', col='red')
