# Supplementary material for: Bayesian DNA copy number analysis
Source: BMC Bioinformatics. 2009 Jan 8;10:10. doi: 10.1186/1471-2105-10-10 (PMC2674052; doi:10.1186/1471-2105-10-10)
Supplement: Additional file 1 — mBPCR source code. This zipped file contains the source code of the mBPCR algorithm in R, including help files, sample data and examples. [file 1471-2105-10-10-S1.zip › mBPCRsource_code/R-ex/plotEstProfile.R]

##Example of use of function plotEstProfile


##import the 10K data of cell line REC
##for windows
path <- 'data\\rec10k.dat'
##for linux
##path <- 'data//rec10k.dat'
rec10k <- importCNData(path, NRowSkip=1)
##estimation of chromosomes 2, 3 and 4
results <- estProfileWithMBPCR(path='', sampleName='rec10k', rec10k$snpName, rec10k$chr, rec10k$position, rec10k$logratio, chrToBeAnalyzed=2:4, maxProbeNumber=2000)
##plot the corresponding estimated profiles (the graphs are also printed in the working directory)
plotEstProfile(path='', sampleName='rec10k', rec10k$chr, rec10k$position, rec10k$logratio, chrToBePlotted=2:4, results$estPC, maxProbeNumber=2000)
