# Supplementary material for: Bayesian DNA copy number analysis
Source: BMC Bioinformatics. 2009 Jan 8;10:10. doi: 10.1186/1471-2105-10-10 (PMC2674052; doi:10.1186/1471-2105-10-10)
Supplement: Additional file 1 — mBPCR source code. This zipped file contains the source code of the mBPCR algorithm in R, including help files, sample data and examples. [file 1471-2105-10-10-S1.zip › mBPCRsource_code/data/jekoChr11Array250Knsp.dat]

SNP_name	chromosome	Physical_Position	rawData(log2ratio)
SNP_A-2077094	11	201447	0.342112
SNP_A-2302629	11	207140	0.065853
SNP_A-1924384	11	220368	-0.177696
SNP_A-1782778	11	232112	-0.239594
SNP_A-2258306	11	233987	0.115869
SNP_A-4232138	11	234129	0.104159
SNP_A-1899206	11	234197	-0.110552
SNP_A-2078668	11	273928	-0.129899
SNP_A-2188173	11	356710	-0.031792
SNP_A-1841926	11	430343	0.054144
SNP_A-4240093	11	662443	0.270785
SNP_A-1812854	11	668561	0.021864
SNP_A-1894850	11	723639	0.290421
SNP_A-1784874	11	732508	0.167512
SNP_A-2115377	11	745659	0.254159
SNP_A-1811114	11	878150	0.057036
SNP_A-2175002	11	890809	0.151904
SNP_A-1926526	11	932344	-0.481098
SNP_A-1848083	11	948566	0.456658
SNP_A-1931135	11	948789	-0.094265
SNP_A-2306953	11	953980	-0.178297
SNP_A-2163666	11	954271	0.291347
SNP_A-4217714	11	966019	0.254667
SNP_A-2077503	11	995108	-0.197766
SNP_A-4197567	11	1052867	0.243938
SNP_A-2057756	11	1053149	0.021336
SNP_A-2311884	11	1053247	-0.090412
SNP_A-2210372	11	1094626	0.102349
SNP_A-1930206	11	1101164	0.183721
SNP_A-2153205	11	1101474	-0.187191
SNP_A-2196151	11	1242752	0.077323
SNP_A-4222406	11	1253225	-0.104218
SNP_A-1803473	11	1253327	0.081133
SNP_A-2146750	11	1258853	0.158363
SNP_A-2106254	11	1260916	-0.036132
SNP_A-2267037	11	1282405	0.218113
SNP_A-1876389	11	1285488	-0.144916
SNP_A-2074910	11	1304914	0.164428
SNP_A-2080436	11	1321818	0.309143
SNP_A-4229545	11	1325150	0.212135
SNP_A-4193618	11	1326427	0.228302
SNP_A-1946026	11	1345412	0.445088
SNP_A-1928363	11	1346492	0.176941
SNP_A-2082168	11	1355978	-0.28969
SNP_A-2306758	11	1359205	0.140209
SNP_A-2172740	11	1454360	0.265002
SNP_A-2052992	11	1476557	0.175968
SNP_A-2164346	11	1489585	0.057552
SNP_A-1932277	11	1490258	0.436595
SNP_A-2223209	11	1493105	0.413386
SNP_A-4241193	11	1494093	0.142028
SNP_A-4217785	11	1564805	0.177295
SNP_A-2184762	11	1577360	0.104149
SNP_A-1887099	11	1581939	0.111814
SNP_A-2186195	11	1588987	-0.047946
SNP_A-2140167	11	1594720	-0.129443
SNP_A-4199081	11	1594825	0.27359
SNP_A-2160834	11	1605417	-0.135611
SNP_A-1843666	11	1615884	0.32609
SNP_A-4241194	11	1622874	-0.16095
SNP_A-1845545	11	1627800	0.402957
SNP_A-1904552	11	1629410	0.300711
SNP_A-2269690	11	1633498	-0.561571
SNP_A-2180523	11	1633927	0.025218
SNP_A-2286555	11	1637601	0.172424
SNP_A-4240137	11	1637803	0.445526
SNP_A-2093601	11	1658631	-0.216686
SNP_A-2300431	11	1708562	0.483005
SNP_A-2006877	11	1774671	0.169511
SNP_A-1904191	11	1811147	0.27331
SNP_A-4205841	11	1863391	0.466332
SNP_A-2100090	11	2043796	0.019922
SNP_A-4220347	11	2044487	0.222259
SNP_A-1812010	11	2057893	0.197775
SNP_A-4232586	11	2094715	-0.013127
SNP_A-1870619	11	2114097	0.137787
SNP_A-2101944	11	2201921	0.272984
SNP_A-1910627	11	2256757	0.032738
SNP_A-1893093	11	2266210	0.326631
SNP_A-2283063	11	2305354	0.643341
SNP_A-2264912	11	2323953	0.212598
SNP_A-2312911	11	2397565	0.459708
SNP_A-2199433	11	2455394	0.605949
SNP_A-2111327	11	2481124	0.048336
SNP_A-2279707	11	2483474	0.57702
SNP_A-1824380	11	2483882	0.303279
SNP_A-2286096	11	2483937	0.090411
SNP_A-2147212	11	2484579	0.18652
SNP_A-2290028	11	2484809	0.317877
SNP_A-2248126	11	2484900	0.239442
SNP_A-2188014	11	2486738	0.243189
SNP_A-2067461	11	2489867	-0.163805
SNP_A-2108877	11	2589728	0.180274
SNP_A-2045452	11	2590291	-0.08675
SNP_A-1845199	11	2597705	0.540157
SNP_A-2089816	11	2600056	-0.053267
SNP_A-2204636	11	2634221	0.126849
SNP_A-2279904	11	2672031	0.201944
SNP_A-2167641	11	2672108	0.288277
SNP_A-1860502	11	2673627	0.236069
SNP_A-2137721	11	2673869	0.222507
SNP_A-2222217	11	2680180	0.434816
SNP_A-4192785	11	2685916	0.250631
SNP_A-2185200	11	2687761	0.086849
SNP_A-2139714	11	2692602	0.455049
SNP_A-2281097	11	2717317	0.407887
SNP_A-1819033	11	2731415	-0.138749
SNP_A-2247632	11	2732348	0.491444
SNP_A-2078818	11	2741967	0.23113
SNP_A-1829337	11	2742118	0.038188
SNP_A-2306355	11	2780438	-0.018932
SNP_A-2207071	11	2801017	0.177465
SNP_A-2115624	11	2818735	0.328898
SNP_A-1866128	11	2834275	0.001927
SNP_A-1932771	11	2852376	0.268799
SNP_A-2211163	11	2852889	0.385311
SNP_A-2284964	11	2858681	0.527499
SNP_A-2177536	11	2937298	0.44962
SNP_A-2006982	11	2937407	0.165989
SNP_A-1941345	11	2954752	0.322615
SNP_A-2042797	11	2967562	0.325093
SNP_A-2178327	11	2989768	-0.026396
SNP_A-2237186	11	2991646	0.176375
SNP_A-1933421	11	2992900	0.331035
SNP_A-4238315	11	2993189	0.01314
SNP_A-2205124	11	3002977	0.042567
SNP_A-1828662	11	3011449	-0.027481
SNP_A-4223649	11	3017301	0.71361
SNP_A-1887898	11	3018568	0.55911
SNP_A-2209083	11	3024682	0.367296
SNP_A-1940987	11	3130753	0.243052
SNP_A-1878356	11	3153866	0.42042
SNP_A-1894676	11	3164015	0.153782
SNP_A-2001633	11	3186637	0.250184
SNP_A-4196241	11	3189920	0.421306
SNP_A-1946959	11	3214087	0.047064
SNP_A-1818068	11	3214219	-0.163609
SNP_A-2241668	11	3214412	0.352197
SNP_A-2296108	11	3215381	0.287735
SNP_A-2143136	11	3216111	0.245449
SNP_A-4231943	11	3222709	0.341595
SNP_A-4222080	11	3320422	-0.011141
SNP_A-1791882	11	3320934	-0.085159
SNP_A-2039372	11	3321093	-0.180498
SNP_A-2298094	11	3324129	0.086324
SNP_A-1882416	11	3334236	-0.110254
SNP_A-2232546	11	3334520	0.18549
SNP_A-2051135	11	3334639	0.265499
SNP_A-4214097	11	3342988	0.1899
SNP_A-1849407	11	3351014	0.465936
SNP_A-2001635	11	3354410	0.034997
SNP_A-2023076	11	3354643	0.416737
SNP_A-1851221	11	3355005	0.23358
SNP_A-1959369	11	3355238	0.173285
SNP_A-1925174	11	3363682	0.104086
SNP_A-2279808	11	3363988	0.176919
SNP_A-1793610	11	3364105	-0.245419
SNP_A-2223099	11	3443300	0.085032
SNP_A-1817425	11	3484727	0.003939
SNP_A-2179230	11	3568345	0.150685
SNP_A-2164577	11	3574993	0.347069
SNP_A-1795975	11	3597975	0.262749
SNP_A-2251175	11	3600883	0.018942
SNP_A-2253676	11	3601258	-0.016771
SNP_A-2296647	11	3601633	-0.086637
SNP_A-1863349	11	3635022	0.270425
SNP_A-2270801	11	3636234	-0.198842
SNP_A-1820851	11	3638426	0.383719
SNP_A-2001636	11	3663022	0.556436
SNP_A-2021302	11	3700655	-0.075402
SNP_A-1902088	11	3705407	0.193863
SNP_A-2151748	11	3724877	0.5833
SNP_A-2066655	11	3772112	0.298116
SNP_A-2007042	11	3797267	0.083322
SNP_A-2235957	11	3804326	-0.076393
SNP_A-2213893	11	3822362	-0.262392
SNP_A-2260823	11	3827375	-0.05545
SNP_A-2081233	11	3865098	-0.361127
SNP_A-2007049	11	3880562	0.080812
SNP_A-2262357	11	3911687	0.015601
SNP_A-2007051	11	3921381	0.071426
SNP_A-2007052	11	3926020	0.026977
SNP_A-1929441	11	3927126	-0.303231
SNP_A-2007053	11	3929659	0.117529
SNP_A-2061093	11	3953716	0.194217
SNP_A-1844536	11	3955885	0.38765
SNP_A-2159867	11	3955911	0.391236
SNP_A-1846152	11	3960254	0.325391
SNP_A-4195583	11	3975977	0.212686
SNP_A-2161725	11	3976021	0.443592
SNP_A-2007059	11	4001991	0.145049
SNP_A-2218292	11	4042105	-0.087757
SNP_A-1865547	11	4042142	-0.213068
SNP_A-1823892	11	4054828	-0.228342
SNP_A-2077810	11	4055589	0.205911
SNP_A-2198233	11	4055627	-0.317249
SNP_A-1832243	11	4105524	0.204497
SNP_A-2262871	11	4119053	0.007305
SNP_A-2001639	11	4122105	0.699771
SNP_A-2054238	11	4122493	0.135585
SNP_A-4233091	11	4129960	-0.16361
SNP_A-4195831	11	4133078	0.03614
SNP_A-2176732	11	4144994	-0.196364
SNP_A-2140761	11	4145450	0.255317
SNP_A-1858919	11	4179554	-0.076953
SNP_A-2241384	11	4179761	0.355393
SNP_A-2256385	11	4179807	0.288481
SNP_A-1793711	11	4185607	0.15194
SNP_A-2007075	11	4188455	-0.070937
SNP_A-1935599	11	4191100	0.342165
SNP_A-1819082	11	4191324	0.343263
SNP_A-4197629	11	4212525	0.281326
SNP_A-1920464	11	4282368	0.614906
SNP_A-2154843	11	4333781	-0.127062
SNP_A-2140045	11	4356707	0.230847
SNP_A-2109733	11	4360768	-0.00389
SNP_A-2247497	11	4364301	-0.008813
SNP_A-1906516	11	4374063	0.401849
SNP_A-2183272	11	4400298	0.259789
SNP_A-1821453	11	4401553	0.119523
SNP_A-2180834	11	4422154	-0.050287
SNP_A-1784188	11	4427515	0.174246
SNP_A-2049285	11	4453710	0.164984
SNP_A-2262294	11	4456103	0.515889
SNP_A-2303413	11	4456176	-0.010007
SNP_A-2280282	11	4466861	0.276488
SNP_A-2105552	11	4491897	-0.194886
SNP_A-1847377	11	4492042	0.229926
SNP_A-4193881	11	4492109	0.360251
SNP_A-4234168	11	4492313	0.612285
SNP_A-1869392	11	4492591	0.362219
SNP_A-1819262	11	4493820	-0.029518
SNP_A-1906387	11	4493865	0.273873
SNP_A-4195766	11	4494048	0.025011
SNP_A-2079265	11	4494610	0.478079
SNP_A-2289166	11	4494640	0.308519
SNP_A-2118981	11	4503112	0.263429
SNP_A-1933528	11	4518966	0.03484
SNP_A-2096389	11	4519034	0.460067
SNP_A-2273977	11	4529207	-0.127097
SNP_A-1896012	11	4544990	0.160549
SNP_A-1805817	11	4545642	0.226865
SNP_A-2246805	11	4550165	-0.030726
SNP_A-1855193	11	4557464	-0.162292
SNP_A-2029026	11	4560993	0.459391
SNP_A-2001644	11	4561602	-0.000369
SNP_A-2001645	11	4561771	0.238444
SNP_A-2007157	11	4562066	0.141792
SNP_A-4202431	11	4564692	0.183546
SNP_A-2037541	11	4568230	0.133027
SNP_A-2279959	11	4568399	0.138212
SNP_A-2202664	11	4581596	0.072494
SNP_A-4222409	11	4586272	0.165365
SNP_A-1800399	11	4604240	-0.378697
SNP_A-1845249	11	4604346	0.468673
SNP_A-2161778	11	4606025	0.103533
SNP_A-1887585	11	4616434	0.39529
SNP_A-1840186	11	4620055	0.170464
SNP_A-1869096	11	4620119	-0.068848
SNP_A-4222719	11	4622650	0.165944
SNP_A-1931145	11	4622748	0.113607
SNP_A-2245234	11	4632974	0.241787
SNP_A-2198052	11	4633033	-0.049241
SNP_A-4206459	11	4649555	0.10695
SNP_A-4202023	11	4655418	-0.266658
SNP_A-2285146	11	4666606	0.074534
SNP_A-4198022	11	4672522	0.24013
SNP_A-4234829	11	4672773	0.151555
SNP_A-2007169	11	4683016	0.014108
SNP_A-1941013	11	4683454	0.211673
SNP_A-2162481	11	4695810	0.029184
SNP_A-2193745	11	4708712	0.034724
SNP_A-2298423	11	4714514	0.189914
SNP_A-2260607	11	4722979	0.057231
SNP_A-4239179	11	4728629	-0.082357
SNP_A-4202858	11	4745605	0.064667
SNP_A-1924430	11	4750125	0.467644
SNP_A-1940234	11	4750458	0.342694
SNP_A-4229578	11	4750695	-0.205226
SNP_A-4226933	11	4750769	0.146542
SNP_A-1942453	11	4764709	0.018931
SNP_A-2238981	11	4765848	0.315631
SNP_A-2234078	11	4766940	0.502961
SNP_A-2161292	11	4768376	0.256708
SNP_A-2089191	11	4768459	0.205427
SNP_A-2007174	11	4776267	0.08356
SNP_A-2241643	11	4788850	0.123017
SNP_A-2178342	11	4797962	0.075107
SNP_A-1939474	11	4800616	0.093814
SNP_A-2069123	11	4805614	0.37998
SNP_A-2225766	11	4807931	0.163343
SNP_A-1818908	11	4808113	0.062161
SNP_A-2230380	11	4809835	0.647894
SNP_A-2212830	11	4811514	-0.134364
SNP_A-2007175	11	4827075	-0.270491
SNP_A-2007176	11	4827612	-0.057558
SNP_A-2007177	11	4828057	-0.118681
SNP_A-2007179	11	4828082	0.064313
SNP_A-2081582	11	4839972	0.460982
SNP_A-4198305	11	4841726	0.414465
SNP_A-1876090	11	4842027	-0.029668
SNP_A-2285475	11	4849608	0.146812
SNP_A-2287287	11	4853915	0.059379
SNP_A-2007182	11	4863792	0.199902
SNP_A-2081798	11	4868350	-0.168992
SNP_A-1804836	11	4874811	0.354209
SNP_A-4214098	11	4879539	-0.057421
SNP_A-2001647	11	4879758	0.370656
SNP_A-2007185	11	4881053	0.160695
SNP_A-2007186	11	4881743	0.28375
SNP_A-2204827	11	4892046	-0.133886
SNP_A-2146005	11	4892186	0.315233
SNP_A-1855304	11	4893616	-0.044633
SNP_A-1944415	11	4893677	0.201337
SNP_A-4206253	11	4893714	0.329769
SNP_A-1869173	11	4902207	0.133926
SNP_A-2197160	11	4902921	0.209097
SNP_A-2007192	11	4903126	-0.169829
SNP_A-2007194	11	4904736	0.27357
SNP_A-4221844	11	4909517	0.365016
SNP_A-1820408	11	4910038	0.268637
SNP_A-4214639	11	4911183	0.479757
SNP_A-2023881	11	4923637	0.138033
SNP_A-1863703	11	4923679	-0.049277
SNP_A-4219512	11	4923806	0.087081
SNP_A-2007206	11	4933130	-0.364013
SNP_A-1891076	11	4948858	0.189898
SNP_A-1922332	11	4957831	-0.007327
SNP_A-2205382	11	4958146	0.217863
SNP_A-2207681	11	4958407	-0.103088
SNP_A-4216918	11	4972517	-0.123561
SNP_A-4239851	11	4972845	-0.070279
SNP_A-4221955	11	4982553	0.212324
SNP_A-1782463	11	4986033	-0.147793
SNP_A-2001648	11	5008038	0.1574
SNP_A-1894300	11	5010221	0.473564
SNP_A-2231482	11	5010366	0.242294
SNP_A-2022455	11	5011219	1.123519
SNP_A-2007214	11	5017367	-0.043169
SNP_A-2007215	11	5017517	0.100068
SNP_A-4214641	11	5018011	-0.006858
SNP_A-2007216	11	5018117	-0.204308
SNP_A-2275613	11	5023934	0.117539
SNP_A-2173672	11	5023965	-0.002193
SNP_A-4227393	11	5029411	0.231817
SNP_A-2247870	11	5036810	0.436127
SNP_A-2201922	11	5036935	0.168399
SNP_A-2007217	11	5038206	-0.275888
SNP_A-4197317	11	5046757	-0.046902
SNP_A-1882012	11	5047089	0.151572
SNP_A-2171660	11	5065883	-0.627732
SNP_A-2007221	11	5071768	0.128663
SNP_A-1925036	11	5072704	0.022809
SNP_A-4214642	11	5073531	0.441553
SNP_A-2007231	11	5083753	0.055437
SNP_A-2007232	11	5084086	0.110477
SNP_A-2059461	11	5088695	0.079921
SNP_A-2274893	11	5095603	0.442174
SNP_A-1781633	11	5109837	0.385702
SNP_A-1909555	11	5118600	0.427904
SNP_A-1821494	11	5129362	-0.039684
SNP_A-1873485	11	5145420	-0.06333
SNP_A-2137171	11	5145512	0.01251
SNP_A-2282411	11	5148149	0.041363
SNP_A-1886063	11	5148256	0.125854
SNP_A-1930769	11	5149986	-0.048097
SNP_A-1922837	11	5157216	0.28765
SNP_A-1794052	11	5164594	0.020189
SNP_A-1887243	11	5164969	0.221738
SNP_A-1945558	11	5166168	0.094639
SNP_A-2001651	11	5166568	0.227172
SNP_A-1882068	11	5170989	0.168251
SNP_A-2237176	11	5182211	0.358709
SNP_A-1924610	11	5182894	0.119525
SNP_A-2143187	11	5190219	0.14291
SNP_A-4238113	11	5190307	0.142095
SNP_A-2047271	11	5205346	0.105399
SNP_A-2050913	11	5205946	0.005061
SNP_A-1833117	11	5208827	0.014088
SNP_A-1809982	11	5214276	0.09228
SNP_A-2092215	11	5214385	-0.091719
SNP_A-4223508	11	5215066	0.480589
SNP_A-2007233	11	5216303	-0.053721
SNP_A-2007234	11	5216344	-0.130737
SNP_A-4214643	11	5216631	-0.118968
SNP_A-4214644	11	5216643	-0.185729
SNP_A-4214645	11	5217950	0.061577
SNP_A-2007237	11	5218046	0.055571
SNP_A-2007240	11	5225716	-0.228326
SNP_A-2226912	11	5229723	-0.03164
SNP_A-2271188	11	5233654	-0.200738
SNP_A-2221023	11	5233812	-0.378617
SNP_A-2219624	11	5241554	0.046542
SNP_A-4214646	11	5254606	0.440784
SNP_A-4214647	11	5254756	0.25579
SNP_A-2307311	11	5258620	0.151379
SNP_A-2138884	11	5259639	-0.189052
SNP_A-2001653	11	5263085	-0.432297
SNP_A-2028530	11	5265304	0.088767
SNP_A-1955858	11	5265472	-0.188619
SNP_A-2136781	11	5274129	0.047236
SNP_A-2007246	11	5275253	0.328681
SNP_A-2059906	11	5285283	0.29418
SNP_A-4217298	11	5288875	0.179686
SNP_A-4240554	11	5293460	0.000747
SNP_A-1799374	11	5302436	0.255492
SNP_A-2086964	11	5322004	-0.217445
SNP_A-2281810	11	5322318	0.070771
SNP_A-2135581	11	5357836	-0.08454
SNP_A-1870660	11	5359215	-0.150296
SNP_A-1889892	11	5359233	0.379171
SNP_A-4204752	11	5359546	0.179431
SNP_A-2078249	11	5359609	0.164103
SNP_A-2149835	11	5359910	-0.010348
SNP_A-1938219	11	5362699	0.007531
SNP_A-4214648	11	5363858	0.135096
SNP_A-4214649	11	5363873	-0.408493
SNP_A-2044096	11	5368614	0.562653
SNP_A-4192476	11	5368635	-0.092489
SNP_A-4204312	11	5368648	0.245696
SNP_A-2133327	11	5396863	-0.131937
SNP_A-4194998	11	5397196	0.252597
SNP_A-2040199	11	5397241	-0.142784
SNP_A-1959619	11	5398199	0.183366
SNP_A-2109079	11	5398802	0.037809
SNP_A-2109099	11	5400276	-0.01051
SNP_A-2138494	11	5400315	-0.067201
SNP_A-2266598	11	5400443	-0.017003
SNP_A-2143929	11	5400637	0.115196
SNP_A-2219361	11	5403120	0.171738
SNP_A-2181610	11	5405119	-0.005709
SNP_A-2311709	11	5408337	-0.059394
SNP_A-1941090	11	5408451	-0.020716
SNP_A-2229891	11	5412659	-0.018928
SNP_A-4199284	11	5418661	0.574381
SNP_A-1930013	11	5424158	-0.005996
SNP_A-2225517	11	5437020	0.106284
SNP_A-4195612	11	5438549	0.166837
SNP_A-4221389	11	5446241	0.304414
SNP_A-1808940	11	5449885	0.31361
SNP_A-4194892	11	5449960	0.348609
SNP_A-2245976	11	5452894	-0.430711
SNP_A-2007284	11	5453387	0.097571
SNP_A-2007285	11	5453501	0.067416
SNP_A-2287030	11	5462340	0.074428
SNP_A-4214654	11	5462610	0.364317
SNP_A-1946148	11	5467796	0.196565
SNP_A-2007296	11	5475554	0.163686
SNP_A-2001655	11	5475771	0.205553
SNP_A-4214655	11	5476046	-0.293694
SNP_A-2159783	11	5491758	0.368043
SNP_A-1902130	11	5493472	-0.089254
SNP_A-2007301	11	5493821	0.066143
SNP_A-2007302	11	5494356	-0.210932
SNP_A-1902638	11	5499595	-0.178013
SNP_A-2245300	11	5501165	-0.112085
SNP_A-2292698	11	5502398	-0.522193
SNP_A-1811521	11	5504106	-0.160429
SNP_A-2288821	11	5508716	0.076637
SNP_A-1819952	11	5508743	0.582379
SNP_A-2298257	11	5522941	0.348699
SNP_A-2313113	11	5523644	-0.065265
SNP_A-2243464	11	5526028	-0.638147
SNP_A-2007312	11	5530277	0.364757
SNP_A-2007313	11	5530407	0.261468
SNP_A-4227690	11	5530856	0.334242
SNP_A-2228754	11	5531958	0.513564
SNP_A-2024438	11	5543121	-0.007866
SNP_A-1953954	11	5543590	-0.023253
SNP_A-1787880	11	5569598	0.227687
SNP_A-1824270	11	5569768	0.085065
SNP_A-1851200	11	5569986	0.516556
SNP_A-1843340	11	5570176	0.271781
SNP_A-2246372	11	5570307	0.053371
SNP_A-1804304	11	5572829	0.112512
SNP_A-4237926	11	5572964	0.099945
SNP_A-2300305	11	5598577	-0.139429
SNP_A-1802448	11	5601579	0.304392
SNP_A-2007333	11	5611969	-0.201663
SNP_A-1941838	11	5616599	0.10369
SNP_A-2052429	11	5641351	-0.089849
SNP_A-2165698	11	5649757	0.03607
SNP_A-2288199	11	5657985	-0.091747
SNP_A-2199591	11	5658395	0.081758
SNP_A-2253061	11	5658459	0.068717
SNP_A-2036214	11	5658675	-0.360741
SNP_A-2287435	11	5665604	0.089012
SNP_A-2186227	11	5666033	0.100407
SNP_A-1800907	11	5675827	0.31899
SNP_A-2116981	11	5676243	0.130528
SNP_A-4221645	11	5676411	-0.087385
SNP_A-2119917	11	5686824	0.471303
SNP_A-2250453	11	5696088	0.200603
SNP_A-2103284	11	5702213	0.34014
SNP_A-2194769	11	5710971	0.913819
SNP_A-2256167	11	5727416	-0.319836
SNP_A-2164353	11	5727505	0.026761
SNP_A-2119640	11	5733171	-0.144641
SNP_A-2130715	11	5733199	0.022209
SNP_A-1938547	11	5733629	0.227228
SNP_A-1819540	11	5733672	-0.162356
SNP_A-1798252	11	5734586	0.353341
SNP_A-2210496	11	5735047	0.119473
SNP_A-1915795	11	5772861	-0.207952
SNP_A-1849855	11	5776193	0.23469
SNP_A-2256312	11	5792979	0.036103
SNP_A-2130133	11	5799669	-0.41071
SNP_A-2199142	11	5799714	0.365211
SNP_A-4214099	11	5800095	-0.039886
SNP_A-4214100	11	5800326	0.216435
SNP_A-2001664	11	5800361	0.10332
SNP_A-4233007	11	5814078	0.356623
SNP_A-2151931	11	5822800	0.591138
SNP_A-2265406	11	5822909	0.137955
SNP_A-2100504	11	5823306	0.529746
SNP_A-2122441	11	5823478	0.435423
SNP_A-1952301	11	5823529	-0.201456
SNP_A-1894297	11	5823859	0.076079
SNP_A-4228822	11	5824164	0.088768
SNP_A-2133852	11	5824202	-0.025579
SNP_A-2263483	11	5824261	-0.875403
SNP_A-1825504	11	5853455	-0.05609
SNP_A-2022106	11	5855170	0.090023
SNP_A-2241919	11	5858006	0.206936
SNP_A-2241115	11	5858229	-0.101564
SNP_A-2152938	11	5858528	-0.10482
SNP_A-4232398	11	5879076	0.199162
SNP_A-1863864	11	5879208	0.122076
SNP_A-1912797	11	5879283	-0.128374
SNP_A-2007358	11	5890539	-0.415422
SNP_A-1853526	11	5890620	-0.024642
SNP_A-1867414	11	5911385	0.746948
SNP_A-1864720	11	5925761	-0.083703
SNP_A-2209816	11	5964189	0.018783
SNP_A-2166549	11	5964319	0.120928
SNP_A-1937706	11	5965954	0.251595
SNP_A-4205401	11	5971128	-0.13823
SNP_A-1784649	11	5971155	-0.040026
SNP_A-2312186	11	5971770	0.101863
SNP_A-2007362	11	5971892	-0.214832
SNP_A-1792307	11	5972263	0.382753
SNP_A-2157038	11	5973087	0.105871
SNP_A-1810737	11	5973119	-0.049602
SNP_A-2119836	11	5981873	0.173684
SNP_A-2158551	11	5989343	0.095771
SNP_A-2069477	11	6004632	-0.287177
SNP_A-2313761	11	6039479	0.500897
SNP_A-2108874	11	6057220	0.247001
SNP_A-2050663	11	6057431	0.071113
SNP_A-1829949	11	6060657	-0.195659
SNP_A-2104599	11	6060818	0.140617
SNP_A-1821203	11	6061143	0.1448
SNP_A-1839678	11	6061407	0.018873
SNP_A-2007369	11	6090907	-0.150009
SNP_A-4214659	11	6103156	-0.046364
SNP_A-4238661	11	6107780	0.640451
SNP_A-1891584	11	6121204	0.384107
SNP_A-1794847	11	6127497	0.315797
SNP_A-2145204	11	6131626	0.353882
SNP_A-2259053	11	6151051	0.152898
SNP_A-2067517	11	6172147	0.505494
SNP_A-4224560	11	6176091	0.070026
SNP_A-1821258	11	6242129	0.777631
SNP_A-1808309	11	6261286	0.052918
SNP_A-2260295	11	6268453	0.328878
SNP_A-4214661	11	6281210	0.344144
SNP_A-4214662	11	6281254	-0.111887
SNP_A-2253102	11	6281540	-0.014621
SNP_A-2258632	11	6288818	-0.275947
SNP_A-2068773	11	6292017	0.166456
SNP_A-4221652	11	6292571	-0.065458
SNP_A-2293781	11	6292850	0.185268
SNP_A-2124282	11	6292977	0.13987
SNP_A-2292013	11	6294711	-0.196822
SNP_A-1780377	11	6366366	0.217067
SNP_A-1888489	11	6366394	0.240439
SNP_A-1885147	11	6366561	0.476533
SNP_A-4241196	11	6376338	0.12533
SNP_A-2048257	11	6392604	0.17257
SNP_A-4214666	11	6419664	0.119736
SNP_A-1805875	11	6440086	0.080998
SNP_A-4228783	11	6469952	0.671205
SNP_A-2288146	11	6481132	0.139826
SNP_A-2286993	11	6486714	-0.15839
SNP_A-2107515	11	6505560	0.274731
SNP_A-2180408	11	6511941	0.046296
SNP_A-2007402	11	6519318	0.53362
SNP_A-2238782	11	6580757	0.050481
SNP_A-2115317	11	6583251	0.209786
SNP_A-2035794	11	6585618	0.179927
SNP_A-4230173	11	6609194	-0.171035
SNP_A-2090787	11	6622089	0.065855
SNP_A-4197280	11	6649630	0.208153
SNP_A-2258033	11	6673599	0.006598
SNP_A-4199234	11	6674133	0.36218
SNP_A-2312528	11	6676762	0.161156
SNP_A-1820325	11	6677792	0.287383
SNP_A-2007418	11	6678136	0.052129
SNP_A-1836712	11	6686968	0.29152
SNP_A-1825047	11	6687947	0.306941
SNP_A-2007421	11	6691595	0.402252
SNP_A-2279003	11	6701018	-0.170204
SNP_A-2021440	11	6713501	0.133631
SNP_A-2061080	11	6721435	0.329863
SNP_A-2314553	11	6739589	0.604965
SNP_A-2286126	11	6742577	0.524129
SNP_A-1938258	11	6749380	0.40365
SNP_A-2105409	11	6749489	0.324831
SNP_A-1789559	11	6763072	0.268529
SNP_A-2240869	11	6764722	-0.079888
SNP_A-1953461	11	6764838	0.474179
SNP_A-2213965	11	6765830	0.299383
SNP_A-1921074	11	6765851	0.172266
SNP_A-1855008	11	6780289	0.006777
SNP_A-2233614	11	6798597	0.219923
SNP_A-2007449	11	6813393	0.842432
SNP_A-1838911	11	6815324	0.100634
SNP_A-1908388	11	6828322	0.045854
SNP_A-2137456	11	6829442	0.230797
SNP_A-4224022	11	6833539	0.121284
SNP_A-1784329	11	6833678	-0.017968
SNP_A-2150974	11	6833869	0.288454
SNP_A-2007452	11	6834451	0.365197
SNP_A-4176346	11	6834694	0.206389
SNP_A-2007453	11	6835530	0.05597
SNP_A-1801279	11	6835884	0.193297
SNP_A-4239339	11	6835971	0.110915
SNP_A-2035094	11	6836295	0.14909
SNP_A-2241993	11	6838666	-0.097911
SNP_A-2068944	11	6840202	-0.227494
SNP_A-4217170	11	6840262	-0.049466
SNP_A-4232998	11	6840442	0.069865
SNP_A-4229364	11	6840488	0.346014
SNP_A-1781230	11	6840789	0.078995
SNP_A-1928216	11	6841472	0.397241
SNP_A-1814999	11	6841821	0.075074
SNP_A-2007455	11	6842005	0.481998
SNP_A-1945198	11	6848181	0.364791
SNP_A-4214668	11	6849442	-0.133371
SNP_A-4214669	11	6850118	-0.027011
SNP_A-1953484	11	6851281	0.493196
SNP_A-1824571	11	6851315	0.367997
SNP_A-1827253	11	6853222	0.240385
SNP_A-1959637	11	6853401	0.045315
SNP_A-4238812	11	6853827	0.358932
SNP_A-2255534	11	6862381	0.221975
SNP_A-1905893	11	6867848	0.255498
SNP_A-4229951	11	6874689	0.109418
SNP_A-4198397	11	6875754	-0.020348
SNP_A-4227830	11	6877349	0.495017
SNP_A-2142989	11	6877468	0.121425
SNP_A-2299505	11	6880837	0.233828
SNP_A-2170619	11	6881330	0.531143
SNP_A-2001670	11	6881438	0.297574
SNP_A-1931262	11	6882251	0.060513
SNP_A-2091251	11	6899830	0.213224
SNP_A-1818018	11	6900632	0.382441
SNP_A-1816065	11	6924878	0.112401
SNP_A-2158713	11	6926252	0.177476
SNP_A-4224473	11	6955865	0.282108
SNP_A-1927350	11	6958272	0.298101
SNP_A-2111807	11	6968107	0.193152
SNP_A-2139489	11	6989148	0.120954
SNP_A-4207434	11	6989549	-0.057882
SNP_A-4198518	11	6994826	0.733078
SNP_A-2001671	11	7002249	0.305302
SNP_A-2007476	11	7003053	-0.291959
SNP_A-2007477	11	7003099	0.097631
SNP_A-2162258	11	7010611	0.450156
SNP_A-2250982	11	7010743	0.243163
SNP_A-2007493	11	7035837	0.020485
SNP_A-2244719	11	7058372	0.35848
SNP_A-2142919	11	7063102	0.231413
SNP_A-1904018	11	7071331	-0.22674
SNP_A-1830792	11	7071575	0.43884
SNP_A-4223841	11	7072260	0.215276
SNP_A-2030136	11	7074587	0.164593
SNP_A-2128708	11	7076377	0.498786
SNP_A-2290635	11	7089091	0.208602
SNP_A-4223366	11	7100789	0.088234
SNP_A-1957808	11	7101428	0.345961
SNP_A-4219802	11	7111176	0.167997
SNP_A-4240255	11	7152070	0.308734
SNP_A-2007506	11	7164400	0.157983
SNP_A-2069199	11	7172817	-0.293436
SNP_A-1894413	11	7184263	-0.057863
SNP_A-1886267	11	7211075	0.280045
SNP_A-1880510	11	7213717	0.040056
SNP_A-1827732	11	7214050	-0.1734
SNP_A-1806862	11	7214147	0.321312
SNP_A-1958929	11	7217952	0.086055
SNP_A-1846824	11	7223792	0.232347
SNP_A-1810451	11	7234696	0.074002
SNP_A-2273965	11	7234854	0.026799
SNP_A-1781977	11	7234977	0.227419
SNP_A-4228526	11	7237726	0.064392
SNP_A-2108812	11	7237862	-0.167545
SNP_A-2207154	11	7239747	0.020675
SNP_A-4220577	11	7239825	-0.041679
SNP_A-1826127	11	7239955	0.127182
SNP_A-2104632	11	7268254	0.167858
SNP_A-2036735	11	7268474	-0.024432
SNP_A-4236174	11	7270250	-0.426899
SNP_A-2214865	11	7277233	0.014133
SNP_A-1952981	11	7282516	0.035828
SNP_A-1949976	11	7282690	0.111648
SNP_A-4232524	11	7282788	0.169352
SNP_A-2025903	11	7292399	0.357041
SNP_A-4229906	11	7300338	-0.007897
SNP_A-4214675	11	7332881	-0.02979
SNP_A-4197276	11	7347828	0.040252
SNP_A-4205057	11	7359094	0.013812
SNP_A-2244106	11	7359783	0.320558
SNP_A-4216883	11	7373711	0.287742
SNP_A-2035490	11	7375042	0.489258
SNP_A-2134346	11	7375511	0.220354
SNP_A-1861769	11	7375726	0.090962
SNP_A-1807148	11	7375953	0.03597
SNP_A-2154004	11	7376191	0.364076
SNP_A-2293635	11	7397977	0.404723
SNP_A-2170320	11	7398714	0.281567
SNP_A-2093560	11	7402481	0.304889
SNP_A-4219798	11	7434616	0.102509
SNP_A-1789268	11	7438802	-0.020806
SNP_A-2257140	11	7442498	-0.113067
SNP_A-2161399	11	7477139	0.078821
SNP_A-2007532	11	7488751	0.201764
SNP_A-4228412	11	7505658	0.18168
SNP_A-1919575	11	7516506	0.189612
SNP_A-2227273	11	7544815	0.110358
SNP_A-2286693	11	7545042	0.175021
SNP_A-2145611	11	7545167	0.262704
SNP_A-2229798	11	7546172	-0.008052
SNP_A-2001676	11	7556781	-0.156544
SNP_A-2254521	11	7563074	0.196696
SNP_A-2116643	11	7588961	0.161454
SNP_A-2056335	11	7608961	0.182824
SNP_A-4196463	11	7626736	0.570165
SNP_A-2247483	11	7626825	0.125518
SNP_A-2223640	11	7629591	0.192344
SNP_A-2244504	11	7632155	-0.28564
SNP_A-2181607	11	7632595	-0.175836
SNP_A-2200202	11	7642041	0.204489
SNP_A-2278141	11	7643250	-0.026308
SNP_A-1793630	11	7671603	0.118841
SNP_A-4221477	11	7684448	0.008187
SNP_A-4225731	11	7684462	-0.08124
SNP_A-1927929	11	7704530	-0.139312
SNP_A-4221668	11	7705050	0.529142
SNP_A-4200312	11	7705135	-0.005313
SNP_A-4214676	11	7707730	0.413442
SNP_A-2007536	11	7707935	0.079614
SNP_A-4214677	11	7707965	-0.171907
SNP_A-4222615	11	7731884	-0.084961
SNP_A-4194560	11	7731897	0.098335
SNP_A-2285300	11	7732049	0.215833
SNP_A-1860676	11	7738998	0.043772
SNP_A-2199801	11	7741118	0.565068
SNP_A-2214876	11	7741343	0.331199
SNP_A-4221258	11	7803082	0.493664
SNP_A-1843683	11	7809814	0.511652
SNP_A-4239286	11	7810509	0.169962
SNP_A-2116422	11	7815651	0.046491
SNP_A-4241093	11	7835752	-0.203307
SNP_A-2084093	11	7835815	0.049351
SNP_A-1943922	11	7856213	0.673868
SNP_A-1904652	11	7867792	0.083563
SNP_A-1928686	11	7874870	0.074455
SNP_A-2254535	11	7897691	0.011223
SNP_A-2227488	11	7923218	0.174771
SNP_A-2209104	11	7923891	0.031907
SNP_A-2114250	11	7927361	0.156101
SNP_A-4216833	11	7927503	-0.06058
SNP_A-2007564	11	7945148	0.175433
SNP_A-2001679	11	7945757	-0.145423
SNP_A-1899314	11	7959885	0.406065
SNP_A-2001680	11	7976366	0.110046
SNP_A-2023401	11	7993714	-0.110705
SNP_A-2001681	11	7994173	0.111904
SNP_A-2111698	11	7994440	0.448805
SNP_A-1821273	11	8013324	0.239208
SNP_A-2268579	11	8054829	0.133949
SNP_A-4193867	11	8055693	-0.1246
SNP_A-2042251	11	8055765	0.027434
SNP_A-2068487	11	8056489	0.10018
SNP_A-2085585	11	8060567	-0.157579
SNP_A-2265836	11	8066385	0.132052
SNP_A-2001683	11	8089751	0.611662
SNP_A-2242091	11	8110555	0.19348
SNP_A-2067496	11	8111027	0.155537
SNP_A-4235359	11	8111720	-0.137917
SNP_A-1790311	11	8123798	0.207839
SNP_A-1885062	11	8128726	0.073042
SNP_A-1898449	11	8137470	0.092396
SNP_A-1899406	11	8149820	0.018251
SNP_A-2115374	11	8151168	0.210978
SNP_A-1942316	11	8151190	-0.012288
SNP_A-4238740	11	8151840	0.288617
SNP_A-2093999	11	8157501	-0.07469
SNP_A-4193846	11	8157701	0.033012
SNP_A-2218051	11	8157762	-0.156956
SNP_A-2007568	11	8158988	0.170784
SNP_A-2073106	11	8159303	-0.129353
SNP_A-4239807	11	8207400	0.395969
SNP_A-1904109	11	8225525	0.186805
SNP_A-4226007	11	8256459	-0.127306
SNP_A-2218525	11	8265740	0.462599
SNP_A-2057633	11	8274082	-0.024928
SNP_A-2001686	11	8277704	0.300699
SNP_A-1861472	11	8296429	0.080486
SNP_A-2297100	11	8296470	0.018872
SNP_A-4200522	11	8296639	-0.058513
SNP_A-2044100	11	8299937	0.26353
SNP_A-1882661	11	8325701	0.437938
SNP_A-4218027	11	8325868	0.276514
SNP_A-2001687	11	8326899	0.203595
SNP_A-4221756	11	8335252	0.263509
SNP_A-4227121	11	8335328	0.065535
SNP_A-2133887	11	8345527	0.305903
SNP_A-2251420	11	8345806	-0.092627
SNP_A-2209334	11	8346535	-0.081372
SNP_A-2141998	11	8372604	-0.252271
SNP_A-4197506	11	8388233	-0.030041
SNP_A-2068702	11	8388525	0.381095
SNP_A-4214679	11	8390440	0.486541
SNP_A-1907123	11	8398630	0.590353
SNP_A-4218912	11	8419295	-0.101048
SNP_A-4220390	11	8420198	0.286776
SNP_A-1822723	11	8430591	0.094457
SNP_A-1960513	11	8450005	0.223234
SNP_A-4234103	11	8456621	0.356177
SNP_A-2196459	11	8456956	-0.403077
SNP_A-1899950	11	8459523	0.32923
SNP_A-2007580	11	8459967	0.421173
SNP_A-4204372	11	8460750	0.38064
SNP_A-4218111	11	8461195	0.326876
SNP_A-2310924	11	8461430	-0.171654
SNP_A-1913017	11	8508253	0.029661
SNP_A-2310075	11	8508492	-0.028956
SNP_A-4231065	11	8521354	-0.278526
SNP_A-4225988	11	8525761	0.187568
SNP_A-4225176	11	8542191	-0.00216
SNP_A-2229381	11	8547068	0.030661
SNP_A-2290045	11	8555549	0.306317
SNP_A-1788462	11	8598315	0.077607
SNP_A-2046809	11	8600565	-0.588434
SNP_A-2154031	11	8609935	0.152856
SNP_A-4207437	11	8653448	0.381032
SNP_A-2233022	11	8681844	0.339381
SNP_A-4205176	11	8682202	-0.145649
SNP_A-1897250	11	8687209	0.199149
SNP_A-1937829	11	8708216	0.193071
SNP_A-2007582	11	8755429	0.391718
SNP_A-2176270	11	8756325	0.304219
SNP_A-2051440	11	8758194	0.313295
SNP_A-2007584	11	8761837	-0.219364
SNP_A-4214681	11	8761883	0.057936
SNP_A-2007585	11	8761950	0.175571
SNP_A-2120299	11	8765208	0.482199
SNP_A-4198715	11	8801485	0.151038
SNP_A-4238374	11	8856104	0.28732
SNP_A-2050070	11	8856244	0.128691
SNP_A-1891469	11	8856970	0.244612
SNP_A-2001694	11	8865393	0.159159
SNP_A-1938499	11	8890429	0.165221
SNP_A-2216378	11	8891748	0.098171
SNP_A-1821349	11	8894625	0.15493
SNP_A-2253662	11	8894700	0.153902
SNP_A-2001697	11	8895510	-0.112662
SNP_A-1956165	11	8914546	-0.255632
SNP_A-2170739	11	8924086	-0.138897
SNP_A-2279135	11	8924168	0.278867
SNP_A-4237858	11	8932352	0.090131
SNP_A-2058115	11	8949885	0.028573
SNP_A-2269538	11	8951543	-0.006611
SNP_A-2048601	11	9001343	-0.47284
SNP_A-4192560	11	9021842	-0.073625
SNP_A-2112827	11	9038237	0.431132
SNP_A-2113429	11	9073412	0.190633
SNP_A-2089755	11	9081257	-0.291854
SNP_A-1807626	11	9094625	0.259903
SNP_A-2207187	11	9100124	0.12966
SNP_A-2118342	11	9138795	0.138432
SNP_A-4222624	11	9198024	0.239729
SNP_A-2072235	11	9212572	0.173451
SNP_A-2289841	11	9268610	-0.027712
SNP_A-2120848	11	9292925	-0.012343
SNP_A-2174246	11	9309356	-0.127372
SNP_A-1811127	11	9314832	0.451681
SNP_A-2046359	11	9345966	0.232686
SNP_A-4224116	11	9388462	0.136776
SNP_A-1843095	11	9397984	0.395798
SNP_A-1840013	11	9406953	-0.144743
SNP_A-2053230	11	9411950	0.039807
SNP_A-2055118	11	9419110	0.075055
SNP_A-2207286	11	9493442	0.060596
SNP_A-2265368	11	9500492	0.103357
SNP_A-4223138	11	9512693	0.298156
SNP_A-2114612	11	9525039	-0.009212
SNP_A-2092675	11	9546416	0.2547
SNP_A-2007599	11	9571659	0.279976
SNP_A-2114893	11	9585378	0.487709
SNP_A-2224939	11	9587545	0.17032
SNP_A-4200001	11	9604900	0.157042
SNP_A-1839459	11	9623048	0.054055
SNP_A-2209828	11	9681193	0.319577
SNP_A-2148644	11	9681413	-0.035598
SNP_A-1844695	11	9686717	0.037823
SNP_A-4193369	11	9686762	-0.264362
SNP_A-2227741	11	9691274	0.395587
SNP_A-1894743	11	9698659	0.282051
SNP_A-2259256	11	9706221	-0.021427
SNP_A-2141602	11	9717303	0.180155
SNP_A-2080888	11	9742593	0.66436
SNP_A-4231364	11	9745546	0.144947
SNP_A-2007608	11	9769884	-0.224393
SNP_A-4230939	11	9774581	0.461292
SNP_A-2173247	11	9825416	0.140384
SNP_A-2231311	11	9827592	0.208368
SNP_A-1945957	11	9832095	0.135315
SNP_A-2007615	11	9852679	0.060764
SNP_A-4214682	11	9852741	0.339372
SNP_A-4198675	11	9856689	0.246916
SNP_A-1791551	11	9857034	0.542633
SNP_A-2007616	11	9857911	0.116552
SNP_A-4214683	11	9859168	0.259075
SNP_A-2007618	11	9859373	0.289754
SNP_A-2285755	11	9870165	0.217301
SNP_A-1873706	11	9874544	-0.090391
SNP_A-1917939	11	9875842	0.106398
SNP_A-2007623	11	9877034	0.222955
SNP_A-2007624	11	9877113	0.028424
SNP_A-4203735	11	9899008	-0.044974
SNP_A-4205236	11	9905154	-0.183207
SNP_A-4218073	11	9919633	0.231703
SNP_A-4227656	11	9921797	0.140859
SNP_A-1836550	11	9934547	0.013877
SNP_A-2052403	11	9937741	0.449936
SNP_A-2149339	11	9937873	0.050332
SNP_A-2124812	11	9939979	0.284118
SNP_A-4198187	11	9940714	0.326476
SNP_A-2242164	11	9959825	0.039056
SNP_A-1817014	11	9960198	0.317072
SNP_A-2173547	11	9984119	0.137354
SNP_A-2221390	11	10013072	-0.038846
SNP_A-2302197	11	10019309	0.142109
SNP_A-2115077	11	10046462	-0.33129
SNP_A-1800787	11	10052263	-0.03555
SNP_A-1845489	11	10052816	0.132927
SNP_A-2207899	11	10053592	0.243503
SNP_A-1799359	11	10073910	0.536279
SNP_A-4207156	11	10073964	-0.380548
SNP_A-4225202	11	10097795	0.497011
SNP_A-2309502	11	10101401	0.425382
SNP_A-1936747	11	10106788	0.323921
SNP_A-2136809	11	10116459	0.120506
SNP_A-2056476	11	10157761	0.196297
SNP_A-1929352	11	10167703	-0.03038
SNP_A-4220435	11	10168778	0.203335
SNP_A-2227395	11	10183969	0.105314
SNP_A-4203424	11	10189289	0.021108
SNP_A-4214687	11	10211359	0.549743
SNP_A-2271911	11	10244564	0.345455
SNP_A-2251304	11	10251416	-0.044658
SNP_A-2143109	11	10251679	-0.264623
SNP_A-2215566	11	10252227	-0.473798
SNP_A-4195442	11	10253243	0.137852
SNP_A-4214689	11	10258592	0.309964
SNP_A-2007654	11	10259114	0.170945
SNP_A-1879716	11	10260515	0.074528
SNP_A-2192340	11	10262604	0.273066
SNP_A-1818598	11	10325916	0.538433
SNP_A-1802027	11	10335389	0.293073
SNP_A-1808926	11	10335672	0.040238
SNP_A-2233893	11	10341953	-0.577912
SNP_A-2041425	11	10355697	-0.432736
SNP_A-2084730	11	10360115	-0.293632
SNP_A-2103255	11	10368468	-0.003408
SNP_A-1942102	11	10380683	0.263235
SNP_A-2163152	11	10380873	0.339181
SNP_A-2181836	11	10380916	0.203478
SNP_A-2270151	11	10381085	0.065438
SNP_A-2278439	11	10381185	0.270271
SNP_A-2144175	11	10381291	0.535327
SNP_A-1899961	11	10381515	0.226364
SNP_A-2171897	11	10381903	0.213533
SNP_A-1870989	11	10381993	0.044785
SNP_A-1893025	11	10382086	0.037224
SNP_A-2042257	11	10389504	0.235587
SNP_A-2046581	11	10390002	0.544392
SNP_A-1856999	11	10392327	-0.063873
SNP_A-4214691	11	10417172	0.274773
SNP_A-2078704	11	10419825	0.03428
SNP_A-4239308	11	10457237	0.144602
SNP_A-1949826	11	10458791	0.257646
SNP_A-2309723	11	10463283	0.099811
SNP_A-1929166	11	10473410	0.142385
SNP_A-2212299	11	10473570	-0.023083
SNP_A-2029091	11	10481182	-0.030656
SNP_A-1936408	11	10482495	0.209502
SNP_A-4203950	11	10491442	0.377238
SNP_A-1924842	11	10492692	0.709087
SNP_A-4214692	11	10515175	0.096417
SNP_A-2001706	11	10533973	0.122578
SNP_A-2114919	11	10578854	0.045348
SNP_A-4218796	11	10596365	0.102447
SNP_A-1789357	11	10616465	0.184039
SNP_A-2111094	11	10623102	0.236407
SNP_A-4214693	11	10636335	0.240365
SNP_A-2202613	11	10644263	-0.111589
SNP_A-1882909	11	10652522	0.022494
SNP_A-2287602	11	10667780	-0.12786
SNP_A-1942387	11	10687255	0.344141
SNP_A-2201842	11	10693749	-0.269831
SNP_A-2268403	11	10694952	0.322399
SNP_A-2188131	11	10697125	-0.165871
SNP_A-2007692	11	10701970	-0.060067
SNP_A-4236975	11	10727616	0.173196
SNP_A-2295993	11	10728102	-0.038262
SNP_A-2097924	11	10770189	0.143518
SNP_A-4199713	11	10776440	-0.136441
SNP_A-2007699	11	10777631	-0.402658
SNP_A-1921740	11	10783994	0.092248
SNP_A-1852358	11	10802693	0.058476
SNP_A-1910563	11	10809398	0.070011
SNP_A-1829456	11	10822315	-0.130647
SNP_A-2090351	11	10822603	0.269459
SNP_A-1814316	11	10830511	0.152514
SNP_A-2098202	11	10875663	0.305694
SNP_A-1886831	11	10878088	0.115916
SNP_A-4214102	11	10904828	0.34957
SNP_A-4200723	11	10916024	0.491702
SNP_A-2305409	11	10922328	0.299542
SNP_A-2239880	11	10922397	0.120313
SNP_A-2032213	11	10923862	-0.046441
SNP_A-4204628	11	10924214	1.071156
SNP_A-4234508	11	10957206	0.051599
SNP_A-2272293	11	10957337	0.113303
SNP_A-2007714	11	10962086	-0.423091
SNP_A-4214694	11	10962273	0.238267
SNP_A-2007716	11	10962471	-0.021707
SNP_A-2210555	11	10967280	0.19106
SNP_A-2239349	11	10967600	0.319458
SNP_A-1869106	11	10976385	0.33081
SNP_A-2297666	11	10976892	0.089301
SNP_A-1805662	11	10976945	0.401333
SNP_A-2106469	11	10981160	0.060093
SNP_A-1957489	11	10981358	0.494583
SNP_A-1856561	11	10985638	0.318594
SNP_A-2265698	11	10986547	0.054838
SNP_A-4202135	11	10991925	-0.035608
SNP_A-2159846	11	10992073	0.034178
SNP_A-2204717	11	10994284	0.004802
SNP_A-4240160	11	10994430	-0.366752
SNP_A-2007720	11	11002835	-0.36723
SNP_A-2007721	11	11003055	-0.100115
SNP_A-2302089	11	11003956	0.044739
SNP_A-1791770	11	11004225	0.098977
SNP_A-1903211	11	11017499	0.062326
SNP_A-4223015	11	11039542	0.443834
SNP_A-1945853	11	11043206	0.040787
SNP_A-2217618	11	11048962	0.101846
SNP_A-2258341	11	11050032	0.229659
SNP_A-2033940	11	11059118	0.004163
SNP_A-4228995	11	11059142	0.159128
SNP_A-1934138	11	11072224	0.272798
SNP_A-1879638	11	11072601	0.339887
SNP_A-4225261	11	11073168	-0.107161
SNP_A-2314582	11	11075598	0.024446
SNP_A-2167354	11	11075681	0.167566
SNP_A-1882728	11	11075804	0.276126
SNP_A-2219790	11	11096657	0.139632
SNP_A-2160232	11	11107406	0.181245
SNP_A-1850554	11	11107687	0.101201
SNP_A-2088071	11	11114681	0.105664
SNP_A-4230866	11	11135678	0.293741
SNP_A-1816681	11	11164749	0.016385
SNP_A-1951648	11	11182688	-0.074456
SNP_A-1948088	11	11182712	0.268565
SNP_A-2031920	11	11183751	0.245621
SNP_A-4234715	11	11184526	0.312958
SNP_A-1870613	11	11184554	-0.025398
SNP_A-1810098	11	11184950	0.148488
SNP_A-2087524	11	11213067	0.23051
SNP_A-1839433	11	11228193	0.410098
SNP_A-2148182	11	11235786	0.0791
SNP_A-4239830	11	11241421	-0.117384
SNP_A-2186665	11	11242881	0.133962
SNP_A-1784453	11	11258440	-0.094569
SNP_A-2079900	11	11269076	0.011924
SNP_A-1901854	11	11269265	0.047973
SNP_A-1857669	11	11269413	-0.223251
SNP_A-2007747	11	11274865	0.165357
SNP_A-2001712	11	11274975	0.233826
SNP_A-1792150	11	11279857	0.271781
SNP_A-2181213	11	11288299	-0.606169
SNP_A-2106116	11	11292091	-0.036813
SNP_A-4223396	11	11292354	0.170424
SNP_A-2251272	11	11316462	0.020118
SNP_A-2083346	11	11320602	-0.267092
SNP_A-2099450	11	11322567	0.026471
SNP_A-4192844	11	11322906	0.060432
SNP_A-4240503	11	11323483	0.018953
SNP_A-2313910	11	11324746	-0.120067
SNP_A-4200055	11	11325103	-0.017362
SNP_A-2241726	11	11330536	-0.213368
SNP_A-2184447	11	11331505	0.180314
SNP_A-2240082	11	11344701	-0.30256
SNP_A-2039182	11	11346019	0.058253
SNP_A-4201094	11	11346158	0.084293
SNP_A-1838276	11	11352559	-0.290901
SNP_A-1796074	11	11352817	0.231762
SNP_A-2189451	11	11378255	-0.047738
SNP_A-2302797	11	11391027	0.344411
SNP_A-2034067	11	11398772	0.200464
SNP_A-2072242	11	11429193	-0.39733
SNP_A-2152688	11	11460104	0.160849
SNP_A-1944715	11	11463667	0.541976
SNP_A-2208728	11	11468850	0.14754
SNP_A-1878305	11	11468881	0.496967
SNP_A-4222279	11	11480555	0.060264
SNP_A-1911585	11	11488807	0.172389
SNP_A-1958578	11	11488870	-0.426386
SNP_A-1881270	11	11490601	-0.055158
SNP_A-2183023	11	11500992	0.398265
SNP_A-2228523	11	11501166	0.124438
SNP_A-4239674	11	11504282	-0.061751
SNP_A-2272102	11	11507152	-0.339977
SNP_A-4240718	11	11547337	0.262328
SNP_A-2050013	11	11547422	0.31697
SNP_A-2077278	11	11549487	0.310676
SNP_A-1861500	11	11569529	0.218139
SNP_A-1934083	11	11601176	0.448243
SNP_A-2024127	11	11662867	-0.136976
SNP_A-1943834	11	11667979	0.160559
SNP_A-2172067	11	11706756	0.13262
SNP_A-2199320	11	11717646	0.05502
SNP_A-4196716	11	11718129	0.306219
SNP_A-2145625	11	11718868	0.058286
SNP_A-2007778	11	11741202	0.38905
SNP_A-1906888	11	11764863	0.829257
SNP_A-2007783	11	11771277	0.499145
SNP_A-2190009	11	11774554	0.551524
SNP_A-4239437	11	11774620	0.381028
SNP_A-2007784	11	11777025	0.666136
SNP_A-2007786	11	11777209	0.371441
SNP_A-1847228	11	11783495	0.313123
SNP_A-4206868	11	11784157	0.296056
SNP_A-2211012	11	11797501	0.040969
SNP_A-2158290	11	11801092	0.320093
SNP_A-2174796	11	11806675	0.253586
SNP_A-2062431	11	11806921	0.2469
SNP_A-1944087	11	11814065	0.109823
SNP_A-1850785	11	11814890	0.721881
SNP_A-4236333	11	11846330	-0.088679
SNP_A-4223696	11	11849793	0.018651
SNP_A-2001725	11	11875274	-0.285038
SNP_A-2048443	11	11931629	0.433844
SNP_A-2217827	11	11932076	0.178084
SNP_A-2246944	11	11936168	0.398401
SNP_A-2007790	11	11936250	-0.178925
SNP_A-2001726	11	11937025	0.284603
SNP_A-1915505	11	11941430	-0.018502
SNP_A-1946681	11	11952757	0.08699
SNP_A-2298964	11	11959083	-0.00359
SNP_A-1878864	11	11959140	0.089354
SNP_A-2301726	11	11960742	0.114311
SNP_A-2211952	11	11964354	0.536682
SNP_A-2288860	11	11966145	-0.173237
SNP_A-2084576	11	11966395	-0.016726
SNP_A-4214103	11	11973104	0.335088
SNP_A-2236115	11	11995777	-0.00627
SNP_A-1831932	11	11995854	-0.32017
SNP_A-4235733	11	11997396	-0.080121
SNP_A-4237128	11	11997446	0.203159
SNP_A-2001727	11	11998072	0.124404
SNP_A-1802602	11	12001084	0.391582
SNP_A-2204105	11	12028789	0.735536
SNP_A-4230487	11	12051362	0.069207
SNP_A-1827103	11	12073334	0.039138
SNP_A-1955693	11	12092180	0.088157
SNP_A-1809111	11	12105716	-0.005753
SNP_A-1929813	11	12106062	-0.097825
SNP_A-2149468	11	12106107	0.463432
SNP_A-4214703	11	12113429	0.131428
SNP_A-1895444	11	12113578	-0.030681
SNP_A-2007795	11	12113841	0.353113
SNP_A-2217324	11	12122809	-0.1438
SNP_A-1815667	11	12132301	0.076906
SNP_A-2075201	11	12150320	0.221533
SNP_A-2218216	11	12151334	-0.274386
SNP_A-2100702	11	12175073	0.071362
SNP_A-2206769	11	12201919	0.282824
SNP_A-2304720	11	12202026	0.44858
SNP_A-4223441	11	12202335	-0.561115
SNP_A-2218480	11	12210000	0.083594
SNP_A-1958045	11	12210124	0.270723
SNP_A-2007815	11	12221659	-0.238981
SNP_A-2007816	11	12221797	0.093649
SNP_A-2007817	11	12222118	0.544494
SNP_A-2007819	11	12241526	-0.113907
SNP_A-1897875	11	12247388	0.385891
SNP_A-2043420	11	12251185	0.037897
SNP_A-2254379	11	12253386	0.029279
SNP_A-2027593	11	12255138	-0.482423
SNP_A-1789318	11	12268475	0.049312
SNP_A-2251594	11	12269126	-0.424746
SNP_A-2007824	11	12283141	0.05701
SNP_A-4219478	11	12285502	0.250507
SNP_A-1917746	11	12285819	0.119384
SNP_A-1866480	11	12299499	-0.061447
SNP_A-2207171	11	12300316	0.399575
SNP_A-2069608	11	12301381	0.020935
SNP_A-1814131	11	12310553	0.260068
SNP_A-2065020	11	12312128	-0.092195
SNP_A-2103687	11	12321671	0.090348
SNP_A-4176571	11	12340131	0.193239
SNP_A-2265116	11	12350516	0.050545
SNP_A-1809457	11	12354108	0.147149
SNP_A-1935315	11	12354210	-0.144261
SNP_A-1795391	11	12385952	-0.140599
SNP_A-1945482	11	12386069	0.372049
SNP_A-1854145	11	12394102	-0.196781
SNP_A-1823304	11	12394252	0.13067
SNP_A-2183589	11	12405823	0.063387
SNP_A-4234649	11	12405971	-0.33833
SNP_A-1912030	11	12439144	-0.290285
SNP_A-2041287	11	12474058	0.50068
SNP_A-1930616	11	12478568	0.003396
SNP_A-4238503	11	12482035	0.085292
SNP_A-2043381	11	12483472	0.158089
SNP_A-4202468	11	12485052	0.247627
SNP_A-4204283	11	12485065	0.27128
SNP_A-2239259	11	12486283	0.005168
SNP_A-2312788	11	12506337	0.153852
SNP_A-2135529	11	12508420	0.276781
SNP_A-1835769	11	12508937	0.30004
SNP_A-1791748	11	12510050	-0.09357
SNP_A-2255373	11	12518710	-0.038742
SNP_A-4229972	11	12522762	0.394327
SNP_A-1808909	11	12523493	-0.055115
SNP_A-2296041	11	12537621	-0.059606
SNP_A-4239086	11	12546493	0.471184
SNP_A-2066449	11	12546692	0.232904
SNP_A-2001732	11	12547172	0.096042
SNP_A-2186042	11	12551239	0.284213
SNP_A-2211360	11	12555903	0.075233
SNP_A-1859721	11	12581803	0.26404
SNP_A-2106133	11	12598494	-0.110891
SNP_A-1914871	11	12602275	-0.020642
SNP_A-2001735	11	12621117	-0.002232
SNP_A-2001736	11	12621199	0.016328
SNP_A-1952095	11	12647583	-0.197129
SNP_A-2245582	11	12660137	-0.022419
SNP_A-2046215	11	12677136	-0.415513
SNP_A-2007849	11	12677629	0.280773
SNP_A-1780965	11	12695226	0.069096
SNP_A-2001737	11	12695264	-0.068089
SNP_A-1850134	11	12704498	0.163797
SNP_A-1859238	11	12716410	0.201116
SNP_A-2275134	11	12717185	0.126027
SNP_A-1923557	11	12734196	0.128608
SNP_A-4214707	11	12762392	0.175353
SNP_A-2007851	11	12762907	0.139728
SNP_A-1821456	11	12763571	0.168334
SNP_A-2037572	11	12771974	0.013618
SNP_A-1870100	11	12773002	-0.196573
SNP_A-1866913	11	12794862	0.247444
SNP_A-4236132	11	12800877	0.398825
SNP_A-2007862	11	12820686	0.124679
SNP_A-2040134	11	12822017	0.33536
SNP_A-4221559	11	12823836	-0.12218
SNP_A-2007864	11	12828732	0.235645
SNP_A-2209227	11	12850051	0.182315
SNP_A-2205658	11	12852591	0.264225
SNP_A-4226004	11	12853166	0.120643
SNP_A-2213938	11	12853212	-0.308221
SNP_A-1845236	11	12865722	0.12426
SNP_A-2303129	11	12865852	-0.207615
SNP_A-1840754	11	12874326	0.310902
SNP_A-4214708	11	12878861	0.093581
SNP_A-4214709	11	12879375	0.369061
SNP_A-2007867	11	12885696	-0.008736
SNP_A-1951773	11	12889917	-0.249927
SNP_A-2250256	11	12890001	-0.222127
SNP_A-2232050	11	12890259	0.011155
SNP_A-2272675	11	12892314	-0.043954
SNP_A-1866768	11	12900279	-0.217318
SNP_A-2084353	11	12902761	-0.211128
SNP_A-2215851	11	12911273	0.150732
SNP_A-1959078	11	12911350	0.214325
SNP_A-2007871	11	12918973	0.204174
SNP_A-1929215	11	12919698	0.419975
SNP_A-2246098	11	12935715	-0.079559
SNP_A-2219241	11	12952477	-0.078999
SNP_A-2073715	11	12956732	0.079439
SNP_A-4236663	11	12963297	0.379784
SNP_A-2129609	11	12963589	0.235575
SNP_A-2007876	11	12975794	0.120076
SNP_A-4226817	11	12976818	-0.6804
SNP_A-2313656	11	12977034	0.467653
SNP_A-2079530	11	12980219	0.12847
SNP_A-2282965	11	12982874	0.113212
SNP_A-4223580	11	12983471	-0.40901
SNP_A-2302120	11	13017606	0.238328
SNP_A-4198443	11	13019302	0.048079
SNP_A-2048121	11	13025516	-0.014878
SNP_A-2137074	11	13025878	0.113985
SNP_A-2239203	11	13027896	0.010446
SNP_A-4225189	11	13039048	0.046855
SNP_A-2106777	11	13047020	-0.42152
SNP_A-2007881	11	13052115	0.015716
SNP_A-1817001	11	13052692	0.081654
SNP_A-2314843	11	13052836	0.373513
SNP_A-2007882	11	13053050	-0.084739
SNP_A-2105773	11	13056122	0.241255
SNP_A-1900088	11	13056152	-0.240314
SNP_A-2214538	11	13056434	-0.075177
SNP_A-1813943	11	13056656	0.185644
SNP_A-1780655	11	13056714	-0.068965
SNP_A-4234777	11	13057221	-0.024346
SNP_A-1820102	11	13057878	-0.215223
SNP_A-2007885	11	13059466	-0.40879
SNP_A-2007887	11	13059689	-0.005463
SNP_A-4214710	11	13060347	0.280117
SNP_A-1913791	11	13060970	-0.015197
SNP_A-4229803	11	13061434	0.188882
SNP_A-4196959	11	13061448	-0.122698
SNP_A-1854273	11	13061947	0.243526
SNP_A-2007889	11	13062043	0.124975
SNP_A-2007890	11	13062140	0.467008
SNP_A-1796828	11	13062313	-0.114225
SNP_A-1950887	11	13078747	0.174275
SNP_A-2001741	11	13078776	0.154685
SNP_A-1895807	11	13081100	-0.056128
SNP_A-2102536	11	13081135	0.002357
SNP_A-2200757	11	13107093	0.3792
SNP_A-2061789	11	13111246	-0.311733
SNP_A-4234578	11	13115683	0.119754
SNP_A-4229469	11	13129535	0.037528
SNP_A-4224277	11	13130450	0.254097
SNP_A-1847719	11	13135203	0.507951
SNP_A-2007892	11	13138166	0.498253
SNP_A-2074544	11	13148355	0.12008
SNP_A-2281872	11	13159529	0.135005
SNP_A-1864182	11	13164955	0.174129
SNP_A-1865478	11	13175511	0.20291
SNP_A-2167695	11	13182589	0.412908
SNP_A-4200309	11	13184557	0.143281
SNP_A-1851272	11	13184740	-0.160823
SNP_A-4214712	11	13187209	-0.054513
SNP_A-1903378	11	13204100	-0.08215
SNP_A-4214713	11	13205223	0.202472
SNP_A-4234329	11	13206975	0.317781
SNP_A-1871519	11	13212066	0.334495
SNP_A-2284549	11	13212114	-0.226822
SNP_A-2007896	11	13216137	0.261978
SNP_A-2007897	11	13216354	-0.186175
SNP_A-2007899	11	13217107	-0.052294
SNP_A-2007900	11	13217286	0.252769
SNP_A-2195409	11	13232020	-0.005848
SNP_A-2161789	11	13234508	0.318183
SNP_A-4217311	11	13234537	0.322902
SNP_A-1807613	11	13234603	0.072475
SNP_A-4197825	11	13250844	0.0997
SNP_A-1849146	11	13258497	0.057638
SNP_A-1809840	11	13263224	0.234706
SNP_A-2111557	11	13263671	0.06433
SNP_A-4204605	11	13264170	0.014707
SNP_A-1888753	11	13324326	0.108378
SNP_A-1888356	11	13336549	0.403102
SNP_A-2235284	11	13348048	0.009389
SNP_A-2035393	11	13366374	0.256384
SNP_A-1848223	11	13366419	0.296389
SNP_A-4193741	11	13367920	-0.384967
SNP_A-1916205	11	13386397	0.176354
SNP_A-2218220	11	13386537	0.438231
SNP_A-2156614	11	13399354	0.630013
SNP_A-2193241	11	13399826	0.069259
SNP_A-1882183	11	13419429	-0.137448
SNP_A-4207234	11	13421460	0.085147
SNP_A-1837324	11	13435415	-0.054413
SNP_A-1831582	11	13439803	-0.068677
SNP_A-1804810	11	13480027	0.130266
SNP_A-2135172	11	13482815	-0.391823
SNP_A-2188281	11	13504193	0.185656
SNP_A-2184607	11	13504574	0.108937
SNP_A-2090272	11	13504676	0.104296
SNP_A-4222167	11	13506796	-0.25719
SNP_A-2007910	11	13530130	0.351882
SNP_A-1914184	11	13540048	0.618977
SNP_A-2007913	11	13540360	0.290721
SNP_A-2007914	11	13540442	0.013641
SNP_A-1855584	11	13541352	0.121369
SNP_A-2073019	11	13545519	0.244122
SNP_A-2082100	11	13545586	0.24847
SNP_A-1840039	11	13545731	0.000185
SNP_A-1823396	11	13554992	-0.043569
SNP_A-2116513	11	13574184	0.06747
SNP_A-4216850	11	13576748	-0.006049
SNP_A-1853016	11	13578990	0.133283
SNP_A-2165726	11	13592190	0.056661
SNP_A-1948833	11	13592306	0.520029
SNP_A-4216624	11	13592605	0.615402
SNP_A-2054896	11	13610654	-0.265898
SNP_A-2038500	11	13616373	0.063929
SNP_A-2171374	11	13625777	-0.064953
SNP_A-2256482	11	13635673	0.373578
SNP_A-1797753	11	13649068	0.2252
SNP_A-2007916	11	13653440	0.521938
SNP_A-1792464	11	13696132	0.49988
SNP_A-1899839	11	13696409	0.168373
SNP_A-1781012	11	13726579	-0.034521
SNP_A-2259993	11	13726813	0.088354
SNP_A-1889145	11	13749612	0.123504
SNP_A-2177071	11	13762122	-0.232795
SNP_A-1909649	11	13767203	-0.43871
SNP_A-2096679	11	13780493	-0.154195
SNP_A-4193931	11	13781377	-0.041075
SNP_A-4220921	11	13781403	0.013128
SNP_A-1803921	11	13782907	0.026821
SNP_A-2167328	11	13809930	-0.23161
SNP_A-2196074	11	13810559	0.19687
SNP_A-4217167	11	13810823	0.189319
SNP_A-2103559	11	13825796	0.078027
SNP_A-1871525	11	13833706	0.027469
SNP_A-4222718	11	13834287	0.571178
SNP_A-2007933	11	13843498	0.271973
SNP_A-2276766	11	13848715	0.198487
SNP_A-4234621	11	13851791	0.106831
SNP_A-1788227	11	13877677	0.159013
SNP_A-2170284	11	13881834	0.228402
SNP_A-1816619	11	13882056	0.157753
SNP_A-2136142	11	13882313	0.14099
SNP_A-2235040	11	13882655	0.049633
SNP_A-1807628	11	13883488	-0.072769
SNP_A-2076020	11	13895378	0.016261
SNP_A-2057382	11	13896612	0.225938
SNP_A-4214717	11	13896840	-0.092082
SNP_A-2007934	11	13897772	-0.125187
SNP_A-4216158	11	13900698	-0.037378
SNP_A-1879852	11	13903498	-0.016013
SNP_A-2187683	11	13923798	0.364548
SNP_A-2007940	11	13928090	0.033347
SNP_A-4206920	11	13932755	0.224224
SNP_A-2175957	11	13950074	0.559576
SNP_A-4222960	11	13954384	-0.125775
SNP_A-1946868	11	13954763	0.302882
SNP_A-1791717	11	13980710	0.122381
SNP_A-1959019	11	13982361	0.017609
SNP_A-2007942	11	13994054	0.141654
SNP_A-2033881	11	14008775	0.356285
SNP_A-1838040	11	14014762	-0.009208
SNP_A-2073007	11	14014854	-0.023024
SNP_A-2144655	11	14023125	-0.054585
SNP_A-2045787	11	14023376	0.085559
SNP_A-2001750	11	14030281	-0.325864
SNP_A-4232315	11	14031836	0.469637
SNP_A-4205033	11	14032026	0.109654
SNP_A-2007947	11	14034087	-0.03513
SNP_A-2007948	11	14034447	0.096708
SNP_A-2007949	11	14034727	0.093852
SNP_A-2007950	11	14043034	0.474837
SNP_A-1794579	11	14049611	-0.064267
SNP_A-2295599	11	14056612	-0.197723
SNP_A-2245854	11	14057378	0.231513
SNP_A-2082874	11	14057464	0.185415
SNP_A-2061478	11	14058326	-0.311817
SNP_A-4216732	11	14075677	0.298804
SNP_A-2294116	11	14091066	-0.061816
SNP_A-2181117	11	14098242	0.084809
SNP_A-2052907	11	14115013	0.042863
SNP_A-1888844	11	14129949	0.289595
SNP_A-2106396	11	14137750	0.257976
SNP_A-1871324	11	14141315	0.25282
SNP_A-2062047	11	14160768	-0.173278
SNP_A-2275581	11	14161064	0.074071
SNP_A-1940474	11	14181880	0.4201
SNP_A-4239071	11	14186609	0.180731
SNP_A-2037425	11	14187190	-0.437387
SNP_A-2247003	11	14192422	0.14554
SNP_A-2197515	11	14201028	0.215378
SNP_A-2289199	11	14244704	0.034942
SNP_A-1822455	11	14248953	0.419128
SNP_A-4197918	11	14288719	0.199767
SNP_A-1921425	11	14297080	-0.151831
SNP_A-1785342	11	14379338	0.457094
SNP_A-2042336	11	14390710	0.161068
SNP_A-2185073	11	14395576	0.086834
SNP_A-1843704	11	14402996	-0.215454
SNP_A-4229400	11	14448177	-0.054233
SNP_A-2204048	11	14485168	0.151959
SNP_A-1864188	11	14499118	0.128781
SNP_A-2143323	11	14588649	0.370855
SNP_A-2138300	11	14589146	0.156103
SNP_A-2246437	11	14596692	0.305357
SNP_A-2063146	11	14634821	0.497393
SNP_A-1961156	11	14637090	-0.22598
SNP_A-1845097	11	14712848	-0.120189
SNP_A-1799294	11	14767338	0.140909
SNP_A-1903762	11	14860212	0.208827
SNP_A-2236082	11	14879526	0.255235
SNP_A-4222181	11	14911180	0.404451
SNP_A-2170501	11	14912855	0.19016
SNP_A-2253514	11	14914283	0.378672
SNP_A-2209162	11	14914418	0.172784
SNP_A-1902559	11	14928183	0.19707
SNP_A-2214583	11	14928381	0.477583
SNP_A-2303910	11	14931053	-0.110211
SNP_A-2274088	11	14931161	-0.016967
SNP_A-4225396	11	14931317	0.322973
SNP_A-2035193	11	14931366	0.04193
SNP_A-1920139	11	14938475	0.230014
SNP_A-2175129	11	14955179	0.174197
SNP_A-4205779	11	14955765	0.280566
SNP_A-2194300	11	14986526	0.073365
SNP_A-4200398	11	15000911	0.310846
SNP_A-4235078	11	15036492	0.738821
SNP_A-2135858	11	15072394	0.093158
SNP_A-2001752	11	15090086	0.356576
SNP_A-4235927	11	15101026	-0.168593
SNP_A-2184104	11	15112676	0.117023
SNP_A-2171668	11	15128431	0.339712
SNP_A-2007978	11	15137499	-0.423396
SNP_A-2007979	11	15144081	-0.002932
SNP_A-2075409	11	15144280	0.268154
SNP_A-1939698	11	15144473	0.289901
SNP_A-2185738	11	15145985	0.263531
SNP_A-2007980	11	15153762	-0.168425
SNP_A-2126525	11	15173525	0.03367
SNP_A-1873014	11	15175834	0.246903
SNP_A-2181040	11	15176649	0.256241
SNP_A-4230505	11	15176980	0.098648
SNP_A-2177678	11	15177593	0.091466
SNP_A-2237843	11	15196176	0.128379
SNP_A-2215547	11	15196467	0.077813
SNP_A-2068437	11	15196790	0.051546
SNP_A-2277748	11	15214607	0.213935
SNP_A-1800880	11	15223466	0.040473
SNP_A-2234606	11	15235997	0.480089
SNP_A-2007991	11	15244475	-0.117114
SNP_A-2112815	11	15256698	0.468652
SNP_A-2139284	11	15282052	0.49102
SNP_A-2250852	11	15302149	0.512812
SNP_A-1882598	11	15320598	0.257727
SNP_A-1846529	11	15332445	0.01919
SNP_A-1956710	11	15332521	0.242645
SNP_A-4223467	11	15346657	-0.122758
SNP_A-4207720	11	15347206	-0.294364
SNP_A-1818269	11	15355177	0.394905
SNP_A-4230518	11	15364027	0.226242
SNP_A-4222425	11	15372097	0.019092
SNP_A-2048305	11	15373266	-0.102161
SNP_A-1888584	11	15389801	-0.119634
SNP_A-2225069	11	15400257	0.169397
SNP_A-4234090	11	15408823	0.218231
SNP_A-2306994	11	15427624	0.197218
SNP_A-2208367	11	15427773	0.159048
SNP_A-1856952	11	15450215	0.005105
SNP_A-2097057	11	15450400	0.080794
SNP_A-2001755	11	15478129	0.199135
SNP_A-4216440	11	15481834	-0.007164
SNP_A-2205160	11	15485462	0.074518
SNP_A-1781462	11	15485606	0.345483
SNP_A-2200851	11	15486262	0.143992
SNP_A-1960502	11	15493152	0.202503
SNP_A-1958741	11	15512207	-0.263164
SNP_A-4235306	11	15535033	0.109237
SNP_A-2205246	11	15540787	-0.063512
SNP_A-2297118	11	15571966	-0.040772
SNP_A-2109496	11	15576519	-0.006991
SNP_A-1904617	11	15576654	-0.069884
SNP_A-1867044	11	15577162	0.051095
SNP_A-1864950	11	15582765	0.012711
SNP_A-2092740	11	15582959	0.094564
SNP_A-2138854	11	15604603	0.161195
SNP_A-4214725	11	15604711	0.34897
SNP_A-2128268	11	15613167	0.144705
SNP_A-4240036	11	15613567	0.08242
SNP_A-2293341	11	15613584	0.09416
SNP_A-1907100	11	15614769	0.365307
SNP_A-2313220	11	15666560	0.187147
SNP_A-1790127	11	15666660	0.155255
SNP_A-2310168	11	15685991	0.174876
SNP_A-1884953	11	15686130	0.308611
SNP_A-1942501	11	15686419	0.611058
SNP_A-4238381	11	15693931	0.45294
SNP_A-1883479	11	15694322	-0.428735
SNP_A-2255678	11	15705830	-0.121177
SNP_A-4218952	11	15706767	0.406534
SNP_A-1811740	11	15716701	0.440133
SNP_A-1843479	11	15723102	0.032281
SNP_A-4232534	11	15770509	0.298986
SNP_A-2008017	11	15770573	-0.28305
SNP_A-2008021	11	15777602	-0.16163
SNP_A-4236996	11	15785619	0.561083
SNP_A-2128023	11	15840495	0.594372
SNP_A-4195991	11	15841156	0.454279
SNP_A-2008026	11	15856400	0.001149
SNP_A-2193049	11	15864697	0.488632
SNP_A-1810304	11	15865345	0.198399
SNP_A-2078000	11	15870567	0.038192
SNP_A-4236385	11	15877930	0.413879
SNP_A-1900947	11	15881319	-0.196981
SNP_A-2102878	11	15895656	0.075612
SNP_A-4220497	11	15896271	-0.466138
SNP_A-2063347	11	15937619	0.154463
SNP_A-2190945	11	15961138	0.135045
SNP_A-1909232	11	15963049	0.007403
SNP_A-2178076	11	15968059	0.280659
SNP_A-1875522	11	15972342	0.163584
SNP_A-1882929	11	15982750	0.284583
SNP_A-2058849	11	15982867	-0.117982
SNP_A-1848690	11	15983239	0.179497
SNP_A-2025253	11	15983392	-0.034749
SNP_A-4214726	11	15985670	-0.203114
SNP_A-2132430	11	15997049	-0.011826
SNP_A-2008035	11	16004493	-0.25845
SNP_A-4214727	11	16016409	0.102175
SNP_A-2001763	11	16038919	0.091872
SNP_A-4214107	11	16063090	-0.187286
SNP_A-2008040	11	16068558	0.277452
SNP_A-2134883	11	16086353	0.100914
SNP_A-2008041	11	16105375	0.299081
SNP_A-2182203	11	16135202	0.071668
SNP_A-1798348	11	16148674	0.347615
SNP_A-2072800	11	16148859	0.10916
SNP_A-4225049	11	16152464	0.551339
SNP_A-4201453	11	16152517	0.357187
SNP_A-4195949	11	16152913	0.732831
SNP_A-1796640	11	16155641	0.160759
SNP_A-2074309	11	16182317	0.15641
SNP_A-1906210	11	16198630	-0.481375
SNP_A-2187369	11	16198924	0.348907
SNP_A-4197732	11	16199151	0.08413
SNP_A-2008048	11	16211396	-0.161
SNP_A-2008050	11	16217674	0.059507
SNP_A-1913116	11	16219450	0.035787
SNP_A-2131240	11	16219931	-0.2902
SNP_A-2164984	11	16220303	-0.100926
SNP_A-1947403	11	16222459	0.165665
SNP_A-2198306	11	16222993	0.37133
SNP_A-1925449	11	16236880	0.118344
SNP_A-2038121	11	16281025	-0.104451
SNP_A-4203718	11	16297225	0.29881
SNP_A-1911773	11	16345860	-0.084846
SNP_A-2031948	11	16346170	-0.094857
SNP_A-2112859	11	16346308	0.194437
SNP_A-2069655	11	16360087	-0.217263
SNP_A-2247802	11	16365152	0.173192
SNP_A-2262371	11	16375287	-0.134057
SNP_A-2008067	11	16382358	0.201103
SNP_A-2265009	11	16382534	-0.383442
SNP_A-2049001	11	16416136	0.400213
SNP_A-2302690	11	16421254	0.277113
SNP_A-2008072	11	16441827	0.207457
SNP_A-2147813	11	16441877	0.178266
SNP_A-2096629	11	16448694	0.159402
SNP_A-2070601	11	16449603	0.204148
SNP_A-1863304	11	16449792	0.025051
SNP_A-2070177	11	16462666	0.073514
SNP_A-1802129	11	16465797	0.129968
SNP_A-4204395	11	16495893	0.110841
SNP_A-2047419	11	16496293	-0.174795
SNP_A-4205979	11	16497867	-0.038742
SNP_A-2240054	11	16524782	-0.716219
SNP_A-2225460	11	16533210	0.456962
SNP_A-2165354	11	16580482	0.145191
SNP_A-2123652	11	16593899	-0.071334
SNP_A-4196667	11	16594038	-0.003873
SNP_A-1808403	11	16594159	-0.641399
SNP_A-2134241	11	16594618	0.192651
SNP_A-4197479	11	16665926	0.087296
SNP_A-2218481	11	16678469	0.406579
SNP_A-4204499	11	16702219	0.486963
SNP_A-4206123	11	16728933	-0.080335
SNP_A-2123624	11	16731830	0.119301
SNP_A-1879058	11	16735363	0.635634
SNP_A-1868727	11	16738141	-0.208971
SNP_A-4237730	11	16745731	0.258336
SNP_A-4236368	11	16746222	-0.229917
SNP_A-1791151	11	16775330	-0.096655
SNP_A-2137953	11	16801500	0.08182
SNP_A-2290823	11	16820873	0.198462
SNP_A-2106520	11	16830375	0.15507
SNP_A-1804161	11	16837168	-0.223079
SNP_A-2262292	11	16838232	-0.049907
SNP_A-2251637	11	16838625	0.195304
SNP_A-4214733	11	16843058	-0.124061
SNP_A-2077161	11	16849921	-0.037725
SNP_A-1830773	11	16877146	-0.251589
SNP_A-1958586	11	16878925	0.088618
SNP_A-4223453	11	16881674	0.268653
SNP_A-2037396	11	16882260	-0.141976
SNP_A-2155748	11	16892525	0.163984
SNP_A-1885506	11	16913195	-0.158313
SNP_A-4200270	11	16913917	0.279519
SNP_A-4223493	11	16914243	0.131353
SNP_A-2216588	11	16925392	0.217048
SNP_A-1827352	11	16926330	0.160671
SNP_A-2008102	11	16938063	0.252216
SNP_A-2294311	11	16941933	0.160321
SNP_A-2219646	11	16941967	-0.218953
SNP_A-2048644	11	16942196	-0.060777
SNP_A-1954811	11	16942679	0.095975
SNP_A-2221804	11	16944844	-0.417253
SNP_A-2292501	11	16963796	0.242181
SNP_A-2310849	11	16978606	0.074948
SNP_A-1833417	11	16995304	-0.061922
SNP_A-4233411	11	17034804	0.00294
SNP_A-1937741	11	17063739	0.131246
SNP_A-2146751	11	17067848	1.010818
SNP_A-4201140	11	17083918	0.225673
SNP_A-2165275	11	17101244	0.280605
SNP_A-2129964	11	17120003	0.117692
SNP_A-4194298	11	17143431	0.074779
SNP_A-1943476	11	17186965	-0.026537
SNP_A-4198455	11	17213621	0.347488
SNP_A-2088477	11	17217494	-0.212594
SNP_A-2202972	11	17227698	-0.125137
SNP_A-2219791	11	17248075	0.229783
SNP_A-1793637	11	17268236	-0.086591
SNP_A-2289036	11	17286685	0.209948
SNP_A-2101836	11	17295703	0.146357
SNP_A-1879287	11	17324957	-0.128487
SNP_A-2008121	11	17328924	-0.221737
SNP_A-2008122	11	17329019	-0.133101
SNP_A-1893398	11	17361228	0.677933
SNP_A-2307527	11	17399036	0.236046
SNP_A-2061606	11	17400163	0.014853
SNP_A-4224556	11	17423913	-0.151001
SNP_A-2188327	11	17435565	-0.06791
SNP_A-2248908	11	17445237	0.368335
SNP_A-1792254	11	17467332	0.045149
SNP_A-4205514	11	17489173	0.133537
SNP_A-2305673	11	17495788	0.30632
SNP_A-2313111	11	17495983	0.146937
SNP_A-2272332	11	17496138	0.060051
SNP_A-1900853	11	17499779	0.384861
SNP_A-1901732	11	17506714	0.120203
SNP_A-2276204	11	17519298	-0.223285
SNP_A-2212378	11	17520065	-0.151361
SNP_A-2050422	11	17549691	-0.011498
SNP_A-4234319	11	17549849	0.182265
SNP_A-2194353	11	17558221	0.087018
SNP_A-2137138	11	17568613	-0.006103
SNP_A-4214737	11	17569352	0.241567
SNP_A-2008146	11	17570207	0.243419
SNP_A-2008147	11	17570651	-0.010673
SNP_A-2008148	11	17570989	-0.086462
SNP_A-2280655	11	17571779	-0.018872
SNP_A-2086838	11	17599188	0.273613
SNP_A-2283878	11	17615741	0.283122
SNP_A-1795219	11	17615974	0.525762
SNP_A-2232628	11	17629819	-0.041414
SNP_A-1843206	11	17646738	0.514235
SNP_A-2093101	11	17672467	0.285929
SNP_A-1805821	11	17692293	0.782138
SNP_A-2223978	11	17748398	0.076132
SNP_A-2210456	11	17751014	0.369983
SNP_A-1812140	11	17765919	0.278694
SNP_A-2312098	11	17766300	0.151607
SNP_A-1955056	11	17777424	-0.248745
SNP_A-2008158	11	17785506	0.054918
SNP_A-2071421	11	17790303	0.168223
SNP_A-2114984	11	17803957	0.462146
SNP_A-1836369	11	17809028	0.360048
SNP_A-2259706	11	17809807	0.030396
SNP_A-1886278	11	17825249	-0.386208
SNP_A-1899004	11	17839374	0.427756
SNP_A-2197310	11	17853900	0.469248
SNP_A-4239376	11	17861077	-0.14045
SNP_A-2150457	11	17869135	0.128515
SNP_A-2008163	11	17880340	0.201781
SNP_A-2295391	11	17894230	0.228164
SNP_A-2117298	11	17904887	-0.022093
SNP_A-2055505	11	17930183	0.260386
SNP_A-2100767	11	17934782	0.134689
SNP_A-4214738	11	17966447	0.031855
SNP_A-2048126	11	17972708	0.076581
SNP_A-1872028	11	17980543	0.170935
SNP_A-2232907	11	18004392	-0.091468
SNP_A-2272725	11	18027232	0.009848
SNP_A-2008172	11	18028849	0.161531
SNP_A-1917693	11	18031033	0.377341
SNP_A-2261789	11	18040758	0.49752
SNP_A-2008173	11	18048241	0.039603
SNP_A-1903597	11	18075466	0.305174
SNP_A-1943596	11	18078115	0.051894
SNP_A-2008175	11	18092573	-0.130568
SNP_A-2109540	11	18117341	0.098407
SNP_A-2285251	11	18131323	0.174631
SNP_A-2313687	11	18131346	0.074789
SNP_A-2029129	11	18133489	0.221239
SNP_A-2165031	11	18133555	-0.090558
SNP_A-1957164	11	18134918	0.164458
SNP_A-2269713	11	18135024	0.086956
SNP_A-2285898	11	18151627	0.104726
SNP_A-2029144	11	18153416	0.163223
SNP_A-1826828	11	18154512	0.548347
SNP_A-1891922	11	18154646	0.059042
SNP_A-2278208	11	18155456	0.356945
SNP_A-1892689	11	18156255	0.723858
SNP_A-2115088	11	18174367	0.163976
SNP_A-2250186	11	18181077	-0.593513
SNP_A-4231958	11	18182154	0.060579
SNP_A-2082363	11	18182318	0.270807
SNP_A-1857888	11	18183318	0.191322
SNP_A-1875620	11	18191331	0.306846
SNP_A-2057933	11	18191988	-0.535511
SNP_A-2272951	11	18200165	-0.449499
SNP_A-4227380	11	18202454	0.07338
SNP_A-1811903	11	18216278	-0.033887
SNP_A-2203769	11	18220412	0.752807
SNP_A-2224023	11	18232237	0.647783
SNP_A-4203321	11	18232799	0.312423
SNP_A-2008187	11	18262848	-0.295596
SNP_A-2061341	11	18262975	0.060051
SNP_A-2008188	11	18266276	0.314404
SNP_A-4236276	11	18268183	0.891454
SNP_A-4237603	11	18270313	-0.09016
SNP_A-4238686	11	18274863	0.143492
SNP_A-1816199	11	18321604	0.422969
SNP_A-4233191	11	18322307	0.539027
SNP_A-2008190	11	18326923	0.313811
SNP_A-2306099	11	18349559	0.325134
SNP_A-2167534	11	18349601	0.159633
SNP_A-2249830	11	18350421	-0.333382
SNP_A-4198879	11	18351197	0.219839
SNP_A-4231794	11	18373773	-0.030757
SNP_A-2088169	11	18375295	0.445574
SNP_A-2150370	11	18392097	0.44482
SNP_A-2239014	11	18482823	0.113507
SNP_A-2154941	11	18492791	0.670447
SNP_A-1855775	11	18519558	-0.236311
SNP_A-1788163	11	18548147	-0.021456
SNP_A-1855853	11	18548221	0.35058
SNP_A-2194745	11	18562214	0.362586
SNP_A-1902247	11	18572535	0.197659
SNP_A-1859551	11	18573760	0.143776
SNP_A-2234910	11	18584994	0.06085
SNP_A-2175538	11	18602244	0.104468
SNP_A-2089732	11	18602419	0.249511
SNP_A-2314129	11	18643492	0.200069
SNP_A-2123419	11	18649263	0.153794
SNP_A-4192570	11	18689422	-0.27139
SNP_A-2180891	11	18694528	0.506833
SNP_A-2263692	11	18695747	0.438005
SNP_A-2115852	11	18704815	0.222856
SNP_A-2033732	11	18725932	0.380118
SNP_A-1848024	11	18728190	0.194756
SNP_A-2161557	11	18733747	0.061979
SNP_A-2117358	11	18740363	-0.024564
SNP_A-2168852	11	18754226	0.111748
SNP_A-2192425	11	18761510	0.213459
SNP_A-1865730	11	18781246	0.315639
SNP_A-2066613	11	18791150	0.21003
SNP_A-1910542	11	18797760	0.021064
SNP_A-4198581	11	18813971	-0.370278
SNP_A-2192082	11	18814323	0.292449
SNP_A-2267995	11	18814379	0.25605
SNP_A-2076969	11	18815116	0.155401
SNP_A-4197674	11	18823306	0.115776
SNP_A-4196714	11	18823575	0.164416
SNP_A-2134976	11	18826157	0.123314
SNP_A-4204927	11	18826686	0.343014
SNP_A-1812732	11	18850912	0.086775
SNP_A-1932593	11	18857747	-0.106648
SNP_A-2135471	11	18858013	0.045205
SNP_A-2139293	11	18859041	0.118139
SNP_A-2171476	11	18859906	0.345389
SNP_A-2115204	11	18860180	0.160607
SNP_A-2200086	11	18882228	0.119444
SNP_A-2008203	11	18882462	0.320842
SNP_A-2276013	11	18886391	0.002052
SNP_A-2086702	11	18894043	0.119462
SNP_A-1873192	11	18896898	-0.212014
SNP_A-2146419	11	18907033	-0.17714
SNP_A-1813254	11	18907713	0.36041
SNP_A-4230665	11	18909153	-0.458067
SNP_A-2213034	11	18912802	0.041429
SNP_A-1912680	11	18913740	-0.116658
SNP_A-2168401	11	18914462	0.339825
SNP_A-2001775	11	18915387	0.389021
SNP_A-2268005	11	18915821	0.009075
SNP_A-4198954	11	18916600	-0.128394
SNP_A-4231917	11	18918255	-0.101789
SNP_A-4237494	11	18930870	0.217506
SNP_A-2028378	11	18934672	-0.524811
SNP_A-2087883	11	18940971	0.399767
SNP_A-1936640	11	18944069	-0.068716
SNP_A-2171596	11	18945148	0.188489
SNP_A-4239158	11	18945173	0.183307
SNP_A-2211912	11	18945820	0.088818
SNP_A-2309357	11	18948829	-0.160118
SNP_A-2251985	11	18950098	0.181698
SNP_A-4222902	11	18952106	0.385404
SNP_A-2099978	11	18952240	0.080369
SNP_A-4241276	11	19032726	-0.062706
SNP_A-4224291	11	19035044	0.539351
SNP_A-2183957	11	19035090	0.110635
SNP_A-1843839	11	19035609	0.301008
SNP_A-4214739	11	19039555	0.069191
SNP_A-1852108	11	19048646	0.085872
SNP_A-2088554	11	19049716	-0.125619
SNP_A-2264036	11	19063319	0.313643
SNP_A-2127504	11	19066941	0.279584
SNP_A-2008209	11	19069896	-0.085048
SNP_A-2084289	11	19070439	0.385934
SNP_A-1916483	11	19070574	0.174875
SNP_A-2008210	11	19070682	0.454316
SNP_A-2040348	11	19070777	0.18793
SNP_A-4235356	11	19075957	-0.123316
SNP_A-2120437	11	19077252	-0.09187
SNP_A-2221864	11	19077402	0.1377
SNP_A-2288206	11	19098951	0.087792
SNP_A-1947351	11	19100720	-0.239041
SNP_A-1824965	11	19103107	-0.014134
SNP_A-2209834	11	19111611	0.10427
SNP_A-2097038	11	19124426	0.212511
SNP_A-2021169	11	19138924	0.401036
SNP_A-2274080	11	19139146	0.366045
SNP_A-2045525	11	19140500	0.196708
SNP_A-2076247	11	19158702	0.423028
SNP_A-4194784	11	19161691	-0.048186
SNP_A-1810210	11	19162374	0.090187
SNP_A-2225152	11	19162556	0.070472
SNP_A-4202892	11	19190533	0.284163
SNP_A-4233384	11	19200838	-0.079585
SNP_A-2008215	11	19204343	-0.026316
SNP_A-1943079	11	19209486	0.246261
SNP_A-1951212	11	19233444	0.529177
SNP_A-2062283	11	19233775	0.291212
SNP_A-2212784	11	19234346	0.285745
SNP_A-1942379	11	19237032	0.185738
SNP_A-2098452	11	19253483	0.046011
SNP_A-2304293	11	19253638	0.090133
SNP_A-1894610	11	19253916	-0.066802
SNP_A-4220892	11	19254405	0.852334
SNP_A-2001777	11	19259643	-0.15631
SNP_A-2216805	11	19262428	0.702563
SNP_A-1910962	11	19262912	-0.07394
SNP_A-2082519	11	19266508	-0.094176
SNP_A-4234422	11	19270106	0.09819
SNP_A-2076944	11	19271190	0.507502
SNP_A-2147539	11	19285798	0.031509
SNP_A-1925307	11	19285890	-0.010755
SNP_A-2276099	11	19286290	0.073292
SNP_A-2065550	11	19300377	0.243154
SNP_A-4239654	11	19306511	0.266561
SNP_A-2218535	11	19316318	0.149661
SNP_A-2008226	11	19330713	0.109803
SNP_A-4214740	11	19330798	-0.109733
SNP_A-2008228	11	19330820	-0.145984
SNP_A-4192654	11	19337950	0.027707
SNP_A-2207604	11	19339430	-0.413343
SNP_A-1801501	11	19373441	0.12838
SNP_A-2181652	11	19373878	-0.104195
SNP_A-1817289	11	19374810	0.402032
SNP_A-2008234	11	19379693	-0.068972
SNP_A-2065641	11	19380408	0.275791
SNP_A-2001779	11	19380855	-0.027834
SNP_A-2186900	11	19389532	-0.119536
SNP_A-4202033	11	19396708	0.070799
SNP_A-2249527	11	19397069	0.521273
SNP_A-4235408	11	19397306	0.548637
SNP_A-2037277	11	19397324	0.299704
SNP_A-4224462	11	19397803	0.378627
SNP_A-2156311	11	19398868	0.342656
SNP_A-1887356	11	19402051	0.428469
SNP_A-2069422	11	19424264	0.245747
SNP_A-1837632	11	19435101	0.172155
SNP_A-2037161	11	19439880	0.713261
SNP_A-2175526	11	19439936	0.131395
SNP_A-2053360	11	19458247	0.039756
SNP_A-2110680	11	19460872	0.054761
SNP_A-2029604	11	19461628	0.266335
SNP_A-2008241	11	19466526	0.157774
SNP_A-2008242	11	19467603	0.628162
SNP_A-2094632	11	19483259	0.103684
SNP_A-2008245	11	19491569	0.315357
SNP_A-1885982	11	19500940	-0.028863
SNP_A-2008250	11	19510993	0.345846
SNP_A-2008251	11	19512237	0.169547
SNP_A-2008252	11	19518589	0.185994
SNP_A-1875066	11	19519751	-0.156154
SNP_A-2202636	11	19537518	0.178521
SNP_A-4197123	11	19543429	0.172868
SNP_A-1805236	11	19551568	-0.294534
SNP_A-1947067	11	19556181	0.264871
SNP_A-1888995	11	19566364	0.079183
SNP_A-2129034	11	19575816	0.601929
SNP_A-1820820	11	19576520	0.119221
SNP_A-1875031	11	19594958	0.025423
SNP_A-2149191	11	19595111	-0.045315
SNP_A-2063140	11	19613028	-0.019719
SNP_A-4204485	11	19644968	0.258067
SNP_A-2023568	11	19653940	0.366985
SNP_A-2001784	11	19706505	-0.05994
[truncated: 11,307 more rows]
