# Supplementary material for: Bayesian DNA copy number analysis
Source: BMC Bioinformatics. 2009 Jan 8;10:10. doi: 10.1186/1471-2105-10-10 (PMC2674052; doi:10.1186/1471-2105-10-10)
Supplement: Additional file 1 — mBPCR source code. This zipped file contains the source code of the mBPCR algorithm in R, including help files, sample data and examples. [file 1471-2105-10-10-S1.zip › mBPCRsource_code/data/rec10k.dat]

SNPname	Chromosome	Physical_Position	log2ratio	call
SNP_A-1509443	1	2882121	-0.184424571	NoCall
SNP_A-1518557	1	3985402	0.097610797	BB
SNP_A-1517286	1	4804829	0.443606651	BB
SNP_A-1516024	1	4982250	-1.089267338	AB
SNP_A-1514538	1	5468765	-0.862496476	AB
SNP_A-1516403	1	5596686	1.097610797	AA
SNP_A-1518687	1	6605831	0.40053793	AA
SNP_A-1509959	1	6654350	-0.943416472	BB
SNP_A-1515791	1	7133863	0.111031312	AA
SNP_A-1512212	1	7134783	-0.089267338	BB
SNP_A-1513560	1	7145191	0.464668267	AA
SNP_A-1519671	1	7620645	-1.234465254	BB
SNP_A-1515942	1	8082754	-0.4639471	BB
SNP_A-1509129	1	10542407	0.521050737	AB
SNP_A-1512107	1	10706737	0.678071905	NoCall
SNP_A-1514390	1	11004020	-0.577766999	AA
SNP_A-1518041	1	12221853	0.124328135	AA
SNP_A-1513994	1	13168736	-0.514573173	BB
SNP_A-1508673	1	13383102	-0.678071905	BB
SNP_A-1519660	1	13455562	-0.312939312	BB
SNP_A-1511922	1	13459332	-0.081613766	AA
SNP_A-1510413	1	13459518	-0.610433188	AA
SNP_A-1509189	1	13553366	-0.377069649	AA
SNP_A-1518353	1	13666865	-0.588573754	AA
SNP_A-1509509	1	13749831	1.304511042	AB
SNP_A-1518472	1	14069506	-0.226003675	AB
SNP_A-1516958	1	14107578	-0.377069649	AB
SNP_A-1515835	1	14175690	1.185866545	BB
SNP_A-1516239	1	14373290	-0.701341684	BB
SNP_A-1516198	1	14373304	0.350497247	NoCall
SNP_A-1508602	1	14768186	-0.312939312	AA
SNP_A-1512707	1	14880049	0.996388746	AB
SNP_A-1517226	1	15030973	1.488000771	BB
SNP_A-1508723	1	17607176	-0.120294234	NoCall
SNP_A-1516979	1	17993569	-2.029146346	BB
SNP_A-1516342	1	18315061	-0.535331733	AA
SNP_A-1518917	1	18462627	-1.915935735	BB
SNP_A-1507541	1	18969310	-0.066427362	AA
SNP_A-1507440	1	19083539	-0.473931188	AA
SNP_A-1515619	1	19417982	0.959770155	AB
SNP_A-1516335	1	19868527	-1.104697379	BB
SNP_A-1516285	1	19868655	-1.168122759	AB
SNP_A-1507496	1	20062430	1.857980995	AB
SNP_A-1512808	1	20082933	0.263034406	NoCall
SNP_A-1508857	1	20154180	1.414135533	AB
SNP_A-1516728	1	20216043	0.214124805	BB
SNP_A-1508884	1	20241962	-1	AB
SNP_A-1512223	1	20529831	-0.168122759	AB
SNP_A-1517838	1	21124820	0.933572638	AA
SNP_A-1508008	1	21349543	0.195347598	BB
SNP_A-1508088	1	21537734	0.700439718	BB
SNP_A-1517367	1	22351242	-0.689659879	AB
SNP_A-1509904	1	22380638	0.189033824	BB
SNP_A-1509865	1	22380853	-0.666576266	AA
SNP_A-1515020	1	22429829	-1.535331733	BB
SNP_A-1516423	1	22736401	-0.875671865	BB
SNP_A-1516470	1	22736565	-0.367731785	AA
SNP_A-1510598	1	23837828	-0.358453971	BB
SNP_A-1510643	1	23838123	-0.577766999	BB
SNP_A-1513151	1	24545467	-0.160040413	AB
SNP_A-1511970	1	24754048	-0.424687669	AA
SNP_A-1517622	1	24754951	2.418189948	AB
SNP_A-1517159	1	25963934	-1.434402824	NoCall
SNP_A-1518491	1	28860136	-1	AB
SNP_A-1518391	1	28860227	-0.577766999	AB
SNP_A-1518446	1	28860363	-1.340075442	AB
SNP_A-1510873	1	28986521	0.275007047	BB
SNP_A-1514673	1	29308268	-0.985644707	AA
SNP_A-1514720	1	29308399	-0.036525876	AA
SNP_A-1515887	1	29366104	1.803227036	NoCall
SNP_A-1515933	1	29366286	1.066950244	AB
SNP_A-1519632	1	29629624	-0.798366139	AA
SNP_A-1519573	1	29629751	-0.915935735	BB
SNP_A-1516520	1	29641718	0.298658316	NoCall
SNP_A-1513828	1	29675746	1.671293372	AA
SNP_A-1515085	1	29990484	0.137503524	BB
SNP_A-1507646	1	29990792	0.687060688	AA
SNP_A-1507611	1	29990812	0.871843649	BB
SNP_A-1507558	1	29991033	1	AA
SNP_A-1508775	1	30099032	0.3950628	AA
SNP_A-1508731	1	30099197	-0.340075442	AA
SNP_A-1512282	1	30395723	-3.943416472	AB
SNP_A-1518261	1	30395728	-1.200912694	AA
SNP_A-1518365	1	30395793	0.056583528	BB
SNP_A-1518209	1	30396013	0.575312331	BB
SNP_A-1507811	1	30530607	0.66448284	BB
SNP_A-1507759	1	30530755	1.150559677	BB
SNP_A-1514323	1	30650264	-0.504304837	NoCall
SNP_A-1514379	1	30650330	-0.836501268	AB
SNP_A-1511135	1	30729913	1.087462841	AB
SNP_A-1517121	1	33186574	1.204766751	AB
SNP_A-1514992	1	33215603	0.843983844	AA
SNP_A-1513382	1	33483491	0.422233001	AB
SNP_A-1515833	1	33655919	-0.217591435	NoCall
SNP_A-1519759	1	33738248	0.269033146	AA
SNP_A-1513179	1	33743417	0.454175893	AA
SNP_A-1513055	1	33752920	1.147306699	BB
SNP_A-1511025	1	33789058	0.560714954	BB
SNP_A-1517220	1	33835407	-1.01449957	AB
SNP_A-1508983	1	34077085	-0.588573754	AB
SNP_A-1509538	1	34077165	-1.074000581	NoCall
SNP_A-1509587	1	34077315	-1.395928676	AA
SNP_A-1515490	1	34085106	1.459431619	AB
SNP_A-1511143	1	34162607	-0.260151897	AB
SNP_A-1514987	1	34162736	0.859969548	AA
SNP_A-1519452	1	34182758	0.427606173	AB
SNP_A-1519404	1	34182796	-0.081613766	AB
SNP_A-1509899	1	34462324	-0.504304837	AB
SNP_A-1514797	1	34629513	0.13093087	AA
SNP_A-1510330	1	34666497	0.464668267	AB
SNP_A-1514660	1	35507170	0.782408565	AA
SNP_A-1510443	1	36305686	-1.415037499	AB
SNP_A-1507617	1	36314995	1.528571319	AB
SNP_A-1519164	1	36714137	0.570462931	BB
SNP_A-1507607	1	38536897	0.480265122	BB
SNP_A-1513354	1	38704127	0.207892852	BB
SNP_A-1513313	1	38704438	1.361768359	AA
SNP_A-1514226	1	38704543	0.09085343	AA
SNP_A-1512508	1	39118752	-0.434402824	BB
SNP_A-1517194	1	39358062	1.03562391	BB
SNP_A-1518103	1	39956195	0.244887059	AA
SNP_A-1518269	1	40685827	-0.13606155	BB
SNP_A-1512802	1	40714328	-0.152003093	BB
SNP_A-1511419	1	41473116	0.333423734	AB
SNP_A-1510404	1	41643891	-0.09696173	AA
SNP_A-1518672	1	41643979	-0.128156351	BB
SNP_A-1518734	1	41643989	0.50589093	BB
SNP_A-1509820	1	41674371	0.201633861	BB
SNP_A-1517481	1	41714595	-0.434402824	BB
SNP_A-1508254	1	41777543	-1.200912694	AA
SNP_A-1511784	1	41930461	-0.13606155	BB
SNP_A-1507353	1	42942497	0.659924558	AA
SNP_A-1513719	1	44343159	-0.689659879	NoCall
SNP_A-1519601	1	44473981	-1.13606155	NoCall
SNP_A-1516178	1	45263884	0.811471031	AA
SNP_A-1509154	1	46061538	-0.160040413	AB
SNP_A-1515051	1	46372806	0.438292852	AB
SNP_A-1517783	1	46470932	-1.13606155	AA
SNP_A-1518326	1	46479168	-0.321928095	BB
SNP_A-1518388	1	46479245	-0.701341684	BB
SNP_A-1507893	1	46589740	0.378511623	BB
SNP_A-1519675	1	48345363	0.021479727	AA
SNP_A-1509701	1	48538640	0.10433666	BB
SNP_A-1507905	1	48578535	-1.268816758	AB
SNP_A-1518040	1	48645082	-0.724992953	AB
SNP_A-1516254	1	48770732	-0.929610672	BB
SNP_A-1516356	1	48834584	-0.943416472	AB
SNP_A-1518117	1	48860345	0.137503524	AB
SNP_A-1512484	1	48919413	-0.200912694	AB
SNP_A-1515431	1	49124046	0.372952098	AA
SNP_A-1519231	1	49132335	1.137503524	NoCall
SNP_A-1519590	1	49438621	-0.556393349	NoCall
SNP_A-1508151	1	50123516	0.3950628	AA
SNP_A-1515708	1	50281075	-0.862496476	AA
SNP_A-1518427	1	50687923	0.007195501	NoCall
SNP_A-1519424	1	51604659	-0.556393349	AA
SNP_A-1519407	1	51668387	0.250961574	AA
SNP_A-1512724	1	52896022	-0.386468347	AA
SNP_A-1512774	1	52896165	-0.051399153	AA
SNP_A-1511976	1	53899444	0.056583528	BB
SNP_A-1510619	1	54669057	-0.260151897	BB
SNP_A-1513983	1	54801519	0.700439718	BB
SNP_A-1508214	1	54804361	-0.49410907	BB
SNP_A-1508368	1	54804566	-0.749038426	BB
SNP_A-1517642	1	55150739	-0.49410907	AA
SNP_A-1517684	1	55150851	-1.01449957	BB
SNP_A-1507373	1	55282051	1.411426246	AB
SNP_A-1507429	1	55282102	0.117695043	AB
SNP_A-1516951	1	55638269	-0.64385619	AB
SNP_A-1516840	1	55638479	0.438292852	BB
SNP_A-1511220	1	55986225	1.247927513	BB
SNP_A-1510293	1	56066520	0.650764559	BB
SNP_A-1510365	1	56133699	-0.051399153	AA
SNP_A-1519637	1	56579613	1.541019153	BB
SNP_A-1509291	1	56775141	1.09423607	BB
SNP_A-1510956	1	56775639	1.10433666	BB
SNP_A-1512181	1	56934782	-0.701341684	NoCall
SNP_A-1507885	1	56935124	-0.567040593	AA
SNP_A-1513093	1	57239760	0.432959407	BB
SNP_A-1511075	1	57787266	-0.514573173	BB
SNP_A-1515340	1	57944843	-1.434402824	NoCall
SNP_A-1512956	1	58120555	-0.749038426	BB
SNP_A-1518756	1	58279168	0.761285273	AB
SNP_A-1510564	1	58601077	0.084064265	AB
SNP_A-1509522	1	58856107	0.117695043	AA
SNP_A-1510842	1	59056972	0.627606838	BB
SNP_A-1517114	1	59712977	-0.081613766	NoCall
SNP_A-1519666	1	59713589	0.485426827	AA
SNP_A-1510979	1	59955439	0.811471031	AB
SNP_A-1519234	1	59956388	-1.152003093	AB
SNP_A-1519434	1	59966707	-0.395928676	AA
SNP_A-1509805	1	60047365	0.895302621	AA
SNP_A-1508683	1	60231503	0.416839742	AA
SNP_A-1510276	1	60286995	1.189033824	AB
SNP_A-1519147	1	60488234	-0.577766999	AB
SNP_A-1515885	1	60488848	-0.724992953	AB
SNP_A-1518909	1	60489267	-1.200912694	BB
SNP_A-1519663	1	60762255	1.160274831	BB
SNP_A-1517950	1	61007862	-0.798366139	NoCall
SNP_A-1513015	1	61735134	-0.029146346	AB
SNP_A-1514748	1	62146895	-0.632628934	AA
SNP_A-1509893	1	62672703	0.070389328	BB
SNP_A-1517675	1	62861157	0.655351829	AA
SNP_A-1516619	1	62919147	0.367371066	AA
SNP_A-1509236	1	62919199	-1.01449957	AB
SNP_A-1509191	1	62919431	-0.226003675	AB
SNP_A-1509987	1	63113808	0.269033146	AB
SNP_A-1515453	1	63543401	-0.810966176	BB
SNP_A-1512234	1	63543670	0.906890596	BB
SNP_A-1515202	1	63930006	-0.862496476	AA
SNP_A-1509172	1	63976900	-1.286304185	NoCall
SNP_A-1518444	1	64170564	-0.277533976	AB
SNP_A-1518390	1	64170576	-0.367731785	AB
SNP_A-1518328	1	64170726	-1.058893689	AB
SNP_A-1518281	1	64170882	-0.152003093	BB
SNP_A-1513717	1	64367047	0.10433666	AA
SNP_A-1509219	1	64861831	-0.454031631	AA
SNP_A-1513938	1	64923110	-1.043943348	AA
SNP_A-1516442	1	65096433	-0.434402824	AA
SNP_A-1518430	1	65255486	2.03562391	BB
SNP_A-1516731	1	65415245	-0.957355663	BB
SNP_A-1519535	1	65526647	-0.051399153	AA
SNP_A-1508243	1	65876618	-0.424687669	AA
SNP_A-1519654	1	65939015	1.12763328	AB
SNP_A-1517914	1	66061802	0.269033146	AA
SNP_A-1511755	1	66125989	1.010779839	AB
SNP_A-1511902	1	66331081	-0.058893689	NoCall
SNP_A-1516915	1	66773231	1.572889668	AA
SNP_A-1509344	1	66861180	0.137503524	BB
SNP_A-1513992	1	66974618	1.700439718	AA
SNP_A-1514347	1	67702577	-0.128156351	BB
SNP_A-1517060	1	67858566	0.007195501	BB
SNP_A-1512888	1	68084051	-1.49410907	NoCall
SNP_A-1508933	1	68263748	0.673556424	AA
SNP_A-1516601	1	68266560	0.589763487	AB
SNP_A-1518204	1	69149353	-0.567040593	NoCall
SNP_A-1510394	1	69248990	0.448900951	AA
SNP_A-1512062	1	69484645	0.214124805	AB
SNP_A-1508554	1	69601451	0.021479727	NoCall
SNP_A-1509795	1	69602499	0.438292852	NoCall
SNP_A-1512327	1	69650962	0.604071324	AB
SNP_A-1514943	1	69677337	0.50589093	AA
SNP_A-1512985	1	69688164	1.053111336	AB
SNP_A-1516214	1	69937308	-1.152003093	BB
SNP_A-1513652	1	70896626	-0.17625064	AB
SNP_A-1514928	1	70940036	-0.49410907	AB
SNP_A-1508322	1	71033330	-0.043943348	NoCall
SNP_A-1508401	1	71321671	-1.029146346	NoCall
SNP_A-1510033	1	71448500	0.475084883	BB
SNP_A-1510904	1	71953291	-1.104697379	AB
SNP_A-1515813	1	72272890	-0.144010303	BB
SNP_A-1515727	1	72334028	1.40053793	BB
SNP_A-1516471	1	72361605	0.367371066	BB
SNP_A-1519131	1	72361725	-0.234465254	BB
SNP_A-1508573	1	73291219	0.794935663	AA
SNP_A-1517556	1	73291735	0.23878686	AB
SNP_A-1516244	1	74957420	-0.655171503	AA
SNP_A-1514063	1	75487783	0.263034406	AA
SNP_A-1511565	1	75521073	1.025028794	AA
SNP_A-1508837	1	75926739	1.140778656	AB
SNP_A-1512591	1	75960989	-0.09696173	NoCall
SNP_A-1510327	1	76163047	-0.473931188	BB
SNP_A-1510280	1	76174774	-0.849440323	AA
SNP_A-1509170	1	76174953	-0.321928095	NoCall
SNP_A-1519544	1	76271038	0	NoCall
SNP_A-1516997	1	76611657	0.007195501	AA
SNP_A-1518205	1	76814598	1.080657663	AB
SNP_A-1516924	1	77517372	-0.395928676	BB
SNP_A-1518625	1	78065968	-0.610433188	AB
SNP_A-1519047	1	78126498	-0.985644707	AB
SNP_A-1512993	1	78213333	0.925999419	AB
SNP_A-1513145	1	78604009	1	BB
SNP_A-1508312	1	78604206	0.169925001	BB
SNP_A-1512994	1	78604502	-0.849440323	AA
SNP_A-1512958	1	78604535	-0.567040593	AA
SNP_A-1509011	1	78751942	-0.074000581	AA
SNP_A-1518230	1	78804602	0.650764559	AB
SNP_A-1515139	1	78951103	0.35614381	BB
SNP_A-1509324	1	79372416	-0.066427362	AA
SNP_A-1512040	1	79661220	0.565597176	BB
SNP_A-1515968	1	79661900	-0.545824107	BB
SNP_A-1509143	1	79784548	-1.666576266	AB
SNP_A-1512226	1	79906567	0.622930351	AA
SNP_A-1508608	1	79906599	1.272023189	AA
SNP_A-1514240	1	79960782	0.063502942	AB
SNP_A-1513620	1	80259474	-0.349235441	AB
SNP_A-1509287	1	80279554	-0.971430848	AB
SNP_A-1509375	1	80279769	-0.304006187	NoCall
SNP_A-1511355	1	80378912	-0.395928676	BB
SNP_A-1507565	1	80553053	1.107687869	AB
SNP_A-1512333	1	80801788	0.981852653	AB
SNP_A-1512272	1	80801831	-1.234465254	NoCall
SNP_A-1516597	1	80876178	-0.13606155	AB
SNP_A-1509561	1	80876411	0.427606173	AB
SNP_A-1517415	1	80940888	0.485426827	AA
SNP_A-1515445	1	80941375	-0.260151897	AB
SNP_A-1512034	1	81165479	1.214124805	AB
SNP_A-1515357	1	81476747	-0.915935735	AB
SNP_A-1517840	1	81783262	-0.862496476	BB
SNP_A-1517862	1	82163910	0.599317794	BB
SNP_A-1508543	1	82184640	0.014355293	NoCall
SNP_A-1508584	1	82185002	0.475084883	AA
SNP_A-1508770	1	82221613	1.577730931	AA
SNP_A-1515759	1	82586900	0.280956314	AA
SNP_A-1515920	1	82629532	-1.915935735	AA
SNP_A-1519118	1	82704798	-0.168122759	BB
SNP_A-1508440	1	82951224	-0.985644707	NoCall
SNP_A-1510029	1	82992864	1.462052319	NoCall
SNP_A-1512056	1	84128178	1.244887059	AB
SNP_A-1515908	1	84145187	-0.610433188	AB
SNP_A-1515854	1	84145263	-0.849440323	AA
SNP_A-1513247	1	84157487	-0.295128036	BB
SNP_A-1511002	1	84182516	-0.504304837	AB
SNP_A-1510209	1	84265357	0.575312331	AA
SNP_A-1519293	1	84532918	-0.424687669	AA
SNP_A-1510881	1	84640420	0.077242999	NoCall
SNP_A-1512066	1	85595693	-1.200912694	AA
SNP_A-1517358	1	85631974	0.827819025	BB
SNP_A-1518485	1	86083867	0.855989697	BB
SNP_A-1508111	1	87034303	-0.260151897	AB
SNP_A-1517982	1	87209296	0.124328135	AA
SNP_A-1508125	1	87525805	0.438292852	AB
SNP_A-1514565	1	88331785	-0.043943348	AB
SNP_A-1510889	1	88976412	-0.632628934	BB
SNP_A-1519497	1	89308955	0.250961574	AB
SNP_A-1518537	1	89416126	-0.524915117	AB
SNP_A-1515762	1	89465553	-1.152003093	BB
SNP_A-1508865	1	89606173	1.480265122	AB
SNP_A-1519494	1	89690313	0.66448284	AB
SNP_A-1515184	1	89749108	-0.321928095	BB
SNP_A-1516943	1	90507319	-1.029146346	NoCall
SNP_A-1509046	1	91010529	-0.051399153	AA
SNP_A-1514459	1	91634480	-1.089267338	BB
SNP_A-1514349	1	91634721	-1.13606155	AB
SNP_A-1517095	1	92454206	0.09085343	NoCall
SNP_A-1515022	1	93308019	0.372952098	BB
SNP_A-1513408	1	93536483	-1	NoCall
SNP_A-1510939	1	93714056	1.140778656	BB
SNP_A-1507465	1	94022356	0.910732662	BB
SNP_A-1507415	1	94022497	0.263034406	BB
SNP_A-1509730	1	94030226	-0.112474729	BB
SNP_A-1512572	1	94030575	0.124328135	AA
SNP_A-1515371	1	94097075	-0.588573754	BB
SNP_A-1519049	1	94157911	-0.713118852	AA
SNP_A-1507454	1	94300010	-1.217591435	BB
SNP_A-1512955	1	94477021	-0.386468347	AB
SNP_A-1515097	1	94612652	0.070389328	AA
SNP_A-1513793	1	94630085	0.5360529	AA
SNP_A-1513255	1	94630158	0.084064265	BB
SNP_A-1517853	1	95105523	-0.260151897	BB
SNP_A-1517848	1	95105778	0.655351829	BB
SNP_A-1512801	1	95337276	-1.621488377	BB
SNP_A-1508506	1	95386293	0.070389328	AA
SNP_A-1516959	1	95551018	0.384049807	BB
SNP_A-1511835	1	95640371	-0.556393349	BB
SNP_A-1514496	1	95658472	-0.621488377	AA
SNP_A-1509162	1	95768136	-0.184424571	AA
SNP_A-1510878	1	95886136	1.077242999	BB
SNP_A-1512684	1	95948294	-1.234465254	NoCall
SNP_A-1516457	1	95978531	-0.64385619	AB
SNP_A-1509267	1	96378061	0.731183242	BB
SNP_A-1512563	1	96737542	0.042644337	AA
SNP_A-1510823	1	97418196	-0.424687669	BB
SNP_A-1516497	1	98084646	1.060047384	BB
SNP_A-1517040	1	98241270	-0.268816758	AA
SNP_A-1515699	1	98318089	-0.985644707	AB
SNP_A-1514752	1	98392290	-0.260151897	NoCall
SNP_A-1512316	1	98705783	0.344828497	AA
SNP_A-1512358	1	98706238	0.937344392	NoCall
SNP_A-1510132	1	98819881	-0.588573754	AA
SNP_A-1509080	1	99199969	-0.09696173	AB
SNP_A-1509702	1	99389814	1.198494154	NoCall
SNP_A-1508439	1	99517722	1.480265122	NoCall
SNP_A-1516540	1	99651046	-0.798366139	AB
SNP_A-1516761	1	99660982	-0.349235441	AB
SNP_A-1507545	1	99661812	0.077242999	AB
SNP_A-1514628	1	100491488	0.049630768	BB
SNP_A-1514536	1	100491830	1.430285273	AA
SNP_A-1509697	1	100721948	1.097610797	AB
SNP_A-1511445	1	101009362	0.678071905	AB
SNP_A-1519330	1	101342928	0.207892852	AA
SNP_A-1516051	1	101401484	0.028569152	AB
SNP_A-1513550	1	101401554	0.275007047	AB
SNP_A-1507444	1	101737980	0.713695815	BB
SNP_A-1507490	1	101738113	0.220329955	AB
SNP_A-1510804	1	101749002	0.735522177	AB
SNP_A-1510434	1	101767075	0.778208576	AB
SNP_A-1517240	1	102461187	0.422233001	AB
SNP_A-1507462	1	103027364	-2.556393349	BB
SNP_A-1513142	1	103697551	-0.234465254	BB
SNP_A-1508565	1	103760508	0.124328135	AB
SNP_A-1517707	1	104008734	-0.081613766	AA
SNP_A-1518400	1	104337162	-0.678071905	AA
SNP_A-1515233	1	104417347	-0.066427362	AA
SNP_A-1512657	1	104545534	0.389566812	NoCall
SNP_A-1509629	1	105381984	-0.929610672	NoCall
SNP_A-1509568	1	105382017	0.310340121	AB
SNP_A-1516290	1	105443795	0.176322773	AB
SNP_A-1519125	1	105948511	-0.349235441	AA
SNP_A-1512633	1	106349597	0.263034406	AA
SNP_A-1512271	1	106349700	-1.13606155	AB
SNP_A-1512216	1	106349879	0.111031312	BB
SNP_A-1510441	1	106919755	-1	AB
SNP_A-1511099	1	106984003	0.321928095	NoCall
SNP_A-1512265	1	107734304	0.589763487	AA
SNP_A-1508912	1	108213201	-0.112474729	AB
SNP_A-1508810	1	108604762	-0.749038426	BB
SNP_A-1512856	1	108608583	1.137503524	AB
SNP_A-1507732	1	108978000	0.10433666	NoCall
SNP_A-1507795	1	108978040	-0.424687669	NoCall
SNP_A-1516659	1	109183502	0.280956314	BB
SNP_A-1507912	1	110028131	-0.535331733	AA
SNP_A-1511376	1	110069020	0.40599236	BB
SNP_A-1517935	1	110625119	0.608809243	AA
SNP_A-1512653	1	110633118	0.599317794	BB
SNP_A-1510653	1	110641217	-0.367731785	AB
SNP_A-1513501	1	110735856	-0.4639471	AA
SNP_A-1513829	1	110767613	0.49057013	AB
SNP_A-1513192	1	110883875	-0.588573754	AA
SNP_A-1518072	1	110906254	-1.689659879	AA
SNP_A-1511262	1	111207333	-0.556393349	AA
SNP_A-1518360	1	111207440	0.042644337	AB
SNP_A-1517933	1	111376885	-0.632628934	AA
SNP_A-1516683	1	111518706	0.014355293	AB
SNP_A-1511757	1	111537777	-0.242976753	NoCall
SNP_A-1508611	1	111538048	-0.454031631	AB
SNP_A-1516369	1	111679261	-0.798366139	AB
SNP_A-1519574	1	111955492	-2.556393349	AA
SNP_A-1514262	1	112018354	0.084064265	AB
SNP_A-1512601	1	113031872	1.883620816	AB
SNP_A-1517339	1	113087863	0.5360529	AB
SNP_A-1512753	1	113193354	1.12763328	AB
SNP_A-1510499	1	114030640	0.560714954	AA
SNP_A-1519406	1	114908818	-0.089267338	AB
SNP_A-1519457	1	114909118	-0.01449957	AB
SNP_A-1517879	1	114923131	1.422233001	BB
SNP_A-1512312	1	114924798	0.726831217	BB
SNP_A-1512355	1	114924977	1.639232163	BB
SNP_A-1519586	1	115112492	-0.40545145	AA
SNP_A-1510097	1	115712109	-0.862496476	AB
SNP_A-1509998	1	115712256	0.03562391	AB
SNP_A-1513224	1	115797794	-0.152003093	AA
SNP_A-1513173	1	115797916	0.263034406	AA
SNP_A-1516337	1	116007964	-0.367731785	BB
SNP_A-1511842	1	116259859	-0.749038426	AA
SNP_A-1514674	1	116387167	-0.234465254	BB
SNP_A-1516514	1	116413288	0.66448284	BB
SNP_A-1517233	1	116499947	-0.875671865	AB
SNP_A-1516234	1	116841201	-2.286304185	AB
SNP_A-1509794	1	116853783	0.063502942	AA
SNP_A-1513569	1	117033506	1.792855352	AA
SNP_A-1518362	1	117275480	-0.386468347	BB
SNP_A-1510734	1	117309310	-0.074000581	AA
SNP_A-1516068	1	117312542	0.028569152	BB
SNP_A-1518618	1	117444413	-0.168122759	AA
SNP_A-1514055	1	117500358	0.695993813	AB
SNP_A-1508076	1	117544543	0	BB
SNP_A-1507704	1	118238315	-0.168122759	BB
SNP_A-1513901	1	118506964	0.339137385	AA
SNP_A-1511013	1	118624232	0.077242999	AB
SNP_A-1511095	1	118906893	0.66448284	BB
SNP_A-1511046	1	118907049	0.871843649	BB
SNP_A-1513234	1	118930349	-0.666576266	AB
SNP_A-1508480	1	119419684	0.541019153	AB
SNP_A-1513544	1	119420405	1.217230716	AB
SNP_A-1514854	1	144062737	-1.01449957	NoCall
SNP_A-1513518	1	144159714	-0.120294234	AB
SNP_A-1513480	1	144160105	0.580145484	AB
SNP_A-1519305	1	144196018	1	AB
SNP_A-1516757	1	144246617	-0.76121314	AB
SNP_A-1510136	1	144761333	0.545968369	BB
SNP_A-1518840	1	145476937	0.718087584	BB
SNP_A-1514896	1	146522964	-4.473931188	NoCall
SNP_A-1518292	1	147124690	-0.678071905	AA
SNP_A-1508917	1	148844186	0.459431619	AA
SNP_A-1513675	1	149173396	-0.76121314	BB
SNP_A-1515323	1	149365840	0.378511623	BB
SNP_A-1519033	1	149380131	-0.081613766	AA
SNP_A-1513322	1	149493927	0.510961919	AA
SNP_A-1511819	1	149616637	-0.621488377	BB
SNP_A-1511710	1	149616943	-0.524915117	BB
SNP_A-1508133	1	149834363	0.970853654	AA
SNP_A-1508233	1	149841504	-1.377069649	AA
SNP_A-1516233	1	149973356	0.63691458	AA
SNP_A-1516281	1	149973388	-1.304006187	AA
SNP_A-1516848	1	150551966	0	AA
SNP_A-1515518	1	150552600	-0.112474729	BB
SNP_A-1507680	1	151806420	0.555816155	AA
SNP_A-1517259	1	151806474	1.865918815	BB
SNP_A-1508720	1	151893200	0.327687364	AB
SNP_A-1515668	1	152010590	-0.749038426	BB
SNP_A-1511877	1	153858329	-0.424687669	AA
SNP_A-1514483	1	154436881	-0.610433188	NoCall
SNP_A-1517508	1	154468894	1.392317423	AB
SNP_A-1512356	1	154573272	-0.286304185	AB
SNP_A-1513697	1	154782762	-0.01449957	NoCall
SNP_A-1513657	1	155362021	0.627606838	BB
SNP_A-1512514	1	155676506	-0.902389203	AB
SNP_A-1511256	1	155676767	-1.251538767	NoCall
SNP_A-1511210	1	155676922	-0.524915117	AB
SNP_A-1517850	1	155696483	-0.823677227	NoCall
SNP_A-1511904	1	155723976	-1.184424571	AB
SNP_A-1510575	1	155848955	-0.120294234	AA
SNP_A-1511502	1	156780275	2.087462841	AB
SNP_A-1514574	1	156845845	0.250961574	AB
SNP_A-1517280	1	156872310	-0.59946207	AA
SNP_A-1509989	1	156938848	-2.058893689	NoCall
SNP_A-1514567	1	157171161	0.769771739	AA
SNP_A-1517212	1	157669010	0.959770155	AA
SNP_A-1508379	1	157687050	0.469885976	BB
SNP_A-1517496	1	157687559	-0.810966176	AB
SNP_A-1510891	1	157794796	-1.152003093	AB
SNP_A-1518779	1	158017272	0.589763487	BB
SNP_A-1515886	1	158023403	-0.535331733	BB
SNP_A-1514785	1	159036557	-0.849440323	BB
SNP_A-1518155	1	159272524	0.786596362	NoCall
SNP_A-1509196	1	159305423	0.232660757	BB
SNP_A-1519327	1	159356499	-1.120294234	AA
SNP_A-1519422	1	159356620	-0.823677227	BB
SNP_A-1511339	1	159491215	-1.251538767	AB
SNP_A-1510561	1	159491284	-1.251538767	AB
SNP_A-1511423	1	159491376	-0.929610672	AB
SNP_A-1518449	1	159545772	0.214124805	AA
SNP_A-1513003	1	160027908	-0.226003675	AA
SNP_A-1517703	1	160054292	-1.217591435	AB
SNP_A-1509640	1	160097346	1.080657663	BB
SNP_A-1515434	1	160359017	0.521050737	BB
SNP_A-1511579	1	160410099	0.416839742	AA
SNP_A-1511542	1	160410232	-0.17625064	AA
SNP_A-1509763	1	160978324	0.555816155	AA
SNP_A-1511322	1	161061853	-0.120294234	AA
SNP_A-1516884	1	161099301	-0.144010303	NoCall
SNP_A-1514612	1	161313226	0.669026766	BB
SNP_A-1514223	1	161883571	-1.59946207	AA
SNP_A-1513057	1	161974176	-0.736965594	AB
SNP_A-1515634	1	162030193	0.084064265	AB
SNP_A-1512204	1	162204047	-0.268816758	AA
SNP_A-1510752	1	162204089	-1.415037499	AA
SNP_A-1510798	1	162204109	-1.943416472	NoCall
SNP_A-1514786	1	162204376	0.042644337	BB
SNP_A-1510424	1	162401199	-1.104697379	AB
SNP_A-1510375	1	162401539	-0.875671865	BB
SNP_A-1510284	1	162401682	-0.689659879	AA
SNP_A-1511217	1	162402483	2.378511623	AB
SNP_A-1512621	1	162500804	-0.678071905	NoCall
SNP_A-1513762	1	162564929	0.063502942	BB
SNP_A-1514305	1	162571138	0.097610797	AA
SNP_A-1510747	1	162718290	-0.514573173	AA
SNP_A-1514170	1	162718309	-0.713118852	BB
SNP_A-1510792	1	162718387	-1.888968688	AA
SNP_A-1517277	1	162718430	-0.915935735	BB
SNP_A-1516892	1	162746602	-1.535331733	AB
SNP_A-1513519	1	163737878	0.835924074	AA
SNP_A-1514937	1	164271080	-1.200912694	AB
SNP_A-1514875	1	164271181	-0.49410907	AB
SNP_A-1513819	1	164590589	0.014355293	AA
SNP_A-1510721	1	164591002	-0.286304185	NoCall
SNP_A-1507942	1	165046258	0.372952098	BB
SNP_A-1512809	1	165829439	0.250961574	BB
SNP_A-1514652	1	166362573	-0.577766999	AA
SNP_A-1514224	1	166721121	0.361768359	AB
SNP_A-1514541	1	166760022	0.056583528	AA
SNP_A-1512043	1	167295159	0.049630768	AB
SNP_A-1514879	1	167474126	-0.209227962	AB
SNP_A-1516645	1	167530666	0.744161096	AA
SNP_A-1516596	1	167530749	0.176322773	AA
SNP_A-1512988	1	167588122	0	AA
SNP_A-1516517	1	167800420	0.042644337	AB
SNP_A-1516572	1	167800628	-0.286304185	AB
SNP_A-1516400	1	168784428	-0.810966176	AB
SNP_A-1515614	1	168830565	1.301587647	BB
SNP_A-1513724	1	169034284	0.14404637	AB
SNP_A-1517471	1	169074869	0.584962501	AA
SNP_A-1513827	1	169378308	-0.321928095	BB
SNP_A-1507527	1	169378380	-0.49410907	BB
SNP_A-1517161	1	169599191	1.039138394	BB
SNP_A-1512238	1	169599540	-0.066427362	AA
SNP_A-1510446	1	170257639	1.17951105	AA
SNP_A-1518679	1	170754331	-0.036525876	BB
SNP_A-1512442	1	171144335	-0.089267338	BB
SNP_A-1516788	1	171328062	-0.058893689	BB
SNP_A-1511659	1	171599894	0.014355293	BB
SNP_A-1517501	1	172535605	-0.268816758	AA
SNP_A-1509685	1	172574788	0.384049807	AA
SNP_A-1509314	1	172607624	1.59454855	AA
SNP_A-1508985	1	172689984	-0.128156351	NoCall
SNP_A-1507434	1	172904321	0.321928095	BB
SNP_A-1512743	1	173506361	0.378511623	AB
SNP_A-1517376	1	173572009	1.283921772	AB
SNP_A-1513573	1	173752913	-1.304006187	AA
SNP_A-1515716	1	173784294	-0.577766999	AB
SNP_A-1516842	1	173899623	-1.200912694	NoCall
SNP_A-1513209	1	174387535	-0.545824107	BB
SNP_A-1514469	1	174527584	-0.902389203	BB
SNP_A-1514422	1	174527711	-1.089267338	AA
SNP_A-1507335	1	174800565	-0.888968688	AB
SNP_A-1507382	1	174800878	0.22650853	NoCall
SNP_A-1508083	1	174801154	0.304511042	AB
SNP_A-1515399	1	174806035	0.974529312	AB
SNP_A-1516380	1	174912126	-0.836501268	NoCall
SNP_A-1516405	1	176462221	-0.386468347	NoCall
SNP_A-1509345	1	176759532	-0.59946207	BB
SNP_A-1509387	1	176759635	-0.358453971	BB
SNP_A-1509445	1	176759887	-0.483984853	AA
SNP_A-1511808	1	177580087	-1	AA
SNP_A-1516319	1	177835577	-0.483984853	AB
SNP_A-1508238	1	178625450	1.384049807	AA
SNP_A-1514655	1	178648306	-1.089267338	AA
SNP_A-1511316	1	178914272	-0.823677227	BB
SNP_A-1517467	1	179005818	-1.49410907	AB
SNP_A-1517524	1	179005911	-1.200912694	AB
SNP_A-1517386	1	179153668	0.855989697	BB
SNP_A-1516351	1	179222342	-0.058893689	AB
SNP_A-1515719	1	179222399	0.448900951	BB
SNP_A-1509489	1	179731968	-1.058893689	AB
SNP_A-1513925	1	180519293	-1.286304185	BB
SNP_A-1517456	1	180538883	-0.251538767	BB
SNP_A-1514949	1	180539262	-0.415037499	AA
SNP_A-1519074	1	181179307	-0.209227962	BB
SNP_A-1519133	1	181179366	-1.152003093	BB
SNP_A-1509910	1	181179466	-0.567040593	AA
SNP_A-1508645	1	181218664	-0.209227962	AB
SNP_A-1509645	1	181429820	0.63691458	AA
SNP_A-1518057	1	181533548	-0.621488377	AA
SNP_A-1510865	1	182046893	1.03562391	AB
SNP_A-1511147	1	182375126	-0.268816758	NoCall
SNP_A-1507896	1	182447962	-0.473931188	AA
SNP_A-1518213	1	182535135	-0.074000581	BB
SNP_A-1515317	1	182708177	-1.473931188	BB
SNP_A-1512886	1	182708300	-0.785875195	AA
SNP_A-1517990	1	182772843	-0.434402824	BB
SNP_A-1518000	1	182773283	0.827819025	BB
SNP_A-1511449	1	182827587	0.021479727	BB
SNP_A-1517600	1	183112204	-1.234465254	AA
SNP_A-1512556	1	183341538	-0.295128036	NoCall
SNP_A-1517383	1	183438476	0.669026766	BB
SNP_A-1517341	1	183438633	-0.377069649	BB
SNP_A-1517293	1	183438640	0.232660757	AA
SNP_A-1516561	1	184206234	1.22342255	BB
SNP_A-1512415	1	184572263	-0.160040413	NoCall
SNP_A-1507754	1	184586921	-0.152003093	AA
SNP_A-1507808	1	184587177	0.056583528	AA
SNP_A-1508616	1	184987751	-0.358453971	BB
SNP_A-1518938	1	184987981	-0.943416472	AA
SNP_A-1508671	1	185135197	0.731183242	BB
SNP_A-1508631	1	185135376	-0.260151897	NoCall
SNP_A-1510867	1	185276558	-0.749038426	AA
SNP_A-1510856	1	185301241	0.286881148	BB
SNP_A-1510897	1	185301314	-0.377069649	BB
SNP_A-1510955	1	185301671	0.292781749	BB
SNP_A-1518316	1	185641380	0.941106311	AA
SNP_A-1511265	1	185664601	0.097610797	BB
SNP_A-1519599	1	185792591	0.021479727	BB
SNP_A-1519696	1	185792913	1.182692298	AA
SNP_A-1516594	1	186272652	0.526068812	NoCall
SNP_A-1510235	1	186367661	-0.40545145	BB
SNP_A-1519241	1	186394328	-0.785875195	AA
SNP_A-1518065	1	186902580	0.03562391	AB
SNP_A-1513739	1	186951100	-1.268816758	NoCall
SNP_A-1517689	1	187128612	-0.217591435	NoCall
SNP_A-1512210	1	187129313	-0.260151897	NoCall
SNP_A-1517951	1	187354645	0.201633861	AA
SNP_A-1517905	1	187355001	0.244887059	AB
SNP_A-1509298	1	187595331	-0.160040413	NoCall
SNP_A-1509248	1	187595436	-0.929610672	AA
SNP_A-1511193	1	187635924	-0.577766999	BB
SNP_A-1511039	1	187876559	-0.588573754	NoCall
SNP_A-1509033	1	188107454	-1.514573173	NoCall
SNP_A-1513301	1	188469249	-0.504304837	NoCall
SNP_A-1513254	1	188533117	0.244887059	BB
SNP_A-1517076	1	188785807	1.430285273	AB
SNP_A-1515523	1	189612012	0.49057013	AA
SNP_A-1516970	1	189612240	-0.260151897	AA
SNP_A-1516909	1	189612255	-0.929610672	NoCall
SNP_A-1513404	1	189614266	-0.152003093	BB
SNP_A-1509525	1	189799271	-0.621488377	AA
SNP_A-1513210	1	189850417	-0.066427362	NoCall
SNP_A-1517931	1	190155586	0.731183242	AB
SNP_A-1518552	1	190209620	-0.349235441	BB
SNP_A-1512270	1	190485666	0.448900951	AA
SNP_A-1516367	1	190525300	0.40599236	AA
SNP_A-1508906	1	190752109	0.021479727	BB
SNP_A-1518379	1	190908355	-0.724992953	AA
SNP_A-1518313	1	190908384	0.084064265	BB
SNP_A-1514629	1	191146099	0.22650853	NoCall
SNP_A-1509634	1	191385975	-0.736965594	NoCall
SNP_A-1518889	1	192299904	-0.632628934	BB
SNP_A-1511717	1	192341480	0.195347598	AA
SNP_A-1508539	1	192917342	-0.666576266	BB
SNP_A-1508009	1	193203877	-0.007231569	NoCall
SNP_A-1507962	1	193203882	0.14404637	BB
SNP_A-1507915	1	193203907	-0.152003093	BB
SNP_A-1515505	1	193962973	-1.836501268	AA
SNP_A-1509343	1	194675106	-1.217591435	AA
SNP_A-1511588	1	194682349	1.292781749	AA
SNP_A-1512971	1	195473991	0.269033146	NoCall
SNP_A-1514027	1	195522166	1.427606173	AB
SNP_A-1514546	1	195832253	1.62058641	AB
SNP_A-1512227	1	195856087	0.565597176	BB
SNP_A-1517918	1	195891436	1.767654798	AB
SNP_A-1514979	1	196014877	0.056583528	AB
SNP_A-1511146	1	196935207	-0.02180437	BB
SNP_A-1518705	1	196950967	-0.340075442	AA
SNP_A-1518139	1	197435185	-1.473931188	NoCall
SNP_A-1514920	1	198488473	-0.444183845	BB
SNP_A-1519177	1	198627637	-0.556393349	BB
SNP_A-1510735	1	198841820	0.350497247	BB
SNP_A-1518453	1	198918774	0.056583528	AA
SNP_A-1509469	1	199037777	1.403267722	AB
SNP_A-1519684	1	199128467	-0.358453971	AA
SNP_A-1508463	1	200194763	0.790772038	BB
SNP_A-1513211	1	200829877	-0.277533976	BB
SNP_A-1517155	1	200857367	-0.77349147	AA
SNP_A-1517172	1	201087653	0.773996325	BB
SNP_A-1519326	1	201511509	-0.749038426	AB
SNP_A-1509616	1	201512198	0.40599236	AB
SNP_A-1509070	1	201884017	-0.77349147	NoCall
SNP_A-1518273	1	201920398	1.550900665	AA
SNP_A-1509283	1	202939573	1.046141782	AA
SNP_A-1510640	1	204099824	0.298658316	AA
SNP_A-1513375	1	204719488	1.286881148	NoCall
SNP_A-1519735	1	205719248	-0.081613766	AB
SNP_A-1512623	1	205896818	-1.49410907	NoCall
SNP_A-1515174	1	206197802	-0.058893689	AA
SNP_A-1515128	1	206197877	0.422233001	BB
SNP_A-1514578	1	206198071	-0.066427362	AA
SNP_A-1508041	1	206275415	0.49057013	BB
SNP_A-1509505	1	206569916	2.070389328	AA
SNP_A-1515352	1	207086757	0.941106311	NoCall
SNP_A-1517623	1	207188675	0.627606838	BB
SNP_A-1518928	1	207189351	-0.295128036	BB
SNP_A-1519051	1	208019731	1.192194165	AB
SNP_A-1516984	1	208020259	0.819668183	AB
SNP_A-1517643	1	208047386	-0.689659879	AA
SNP_A-1517685	1	208047601	0.042644337	BB
SNP_A-1510535	1	208073728	0.432959407	AB
SNP_A-1517965	1	208073784	-0.192645078	BB
SNP_A-1513787	1	208789490	1.575312331	AB
SNP_A-1513521	1	209267672	-0.444183845	AB
SNP_A-1510272	1	209305434	0.389566812	BB
SNP_A-1519107	1	209450218	0.704871964	AA
SNP_A-1514164	1	210121760	-0.504304837	BB
SNP_A-1508385	1	210723082	0.201633861	NoCall
SNP_A-1508434	1	210723235	1.13093087	AB
SNP_A-1509790	1	210723322	1.689299161	AB
SNP_A-1512997	1	210723387	0.963474124	AB
SNP_A-1518245	1	211116250	0.773996325	BB
SNP_A-1516719	1	211899538	0.918386234	BB
SNP_A-1509750	1	212206758	0.195347598	AA
SNP_A-1509708	1	212206815	0.632268215	BB
SNP_A-1513101	1	212388261	0.021479727	AB
SNP_A-1508788	1	212530512	-0.875671865	BB
SNP_A-1509789	1	212567877	-0.689659879	BB
SNP_A-1509116	1	213049358	0.275007047	AA
SNP_A-1508746	1	213352217	-1.377069649	AA
SNP_A-1508681	1	213355133	-0.655171503	NoCall
SNP_A-1513213	1	213824587	-0.862496476	AA
SNP_A-1519435	1	213987511	-0.260151897	AA
SNP_A-1510124	1	214293299	-0.514573173	AA
SNP_A-1510078	1	214293393	-0.749038426	AA
SNP_A-1508878	1	214479988	-0.367731785	BB
SNP_A-1519329	1	214903688	1.042644337	NoCall
SNP_A-1510582	1	215164586	0.914564523	BB
SNP_A-1519237	1	215164662	0.310340121	BB
SNP_A-1515361	1	215342672	-0.081613766	NoCall
SNP_A-1515879	1	215700438	-1.454031631	AB
SNP_A-1514740	1	215803361	-0.160040413	AB
SNP_A-1514648	1	215803388	0.070389328	AA
SNP_A-1514693	1	215803656	-0.160040413	AA
SNP_A-1507863	1	216007474	0.90303827	AA
SNP_A-1507911	1	216007962	-0.358453971	BB
SNP_A-1516543	1	216095738	-0.454031631	AA
SNP_A-1507785	1	216115334	-0.112474729	AB
SNP_A-1515839	1	216402485	-0.286304185	BB
SNP_A-1510203	1	216709524	-1.377069649	BB
SNP_A-1510299	1	216709599	-0.483984853	AA
SNP_A-1518222	1	216882399	1.03562391	AB
SNP_A-1510869	1	217165209	0.526068812	BB
SNP_A-1516407	1	217545263	-0.152003093	BB
SNP_A-1509797	1	218021765	0.137503524	AB
SNP_A-1513668	1	218023974	-0.09696173	AB
SNP_A-1513479	1	218373549	-0.736965594	AB
SNP_A-1514400	1	218804873	-0.749038426	BB
SNP_A-1517743	1	218810955	-0.504304837	NoCall
SNP_A-1510531	1	218810993	-0.051399153	BB
SNP_A-1510379	1	218918719	-0.104697379	AA
SNP_A-1512436	1	219476809	-0.17625064	BB
SNP_A-1512490	1	219476967	0.292781749	AA
SNP_A-1507333	1	219803277	0.541019153	BB
SNP_A-1508403	1	220197559	-0.424687669	BB
SNP_A-1511940	1	220651455	0.655351829	BB
SNP_A-1514260	1	220653226	-1.785875195	AA
SNP_A-1518174	1	221796181	0.855989697	NoCall
SNP_A-1512418	1	221839383	-0.17625064	BB
SNP_A-1513846	1	221842676	-0.621488377	AA
SNP_A-1514451	1	222166314	1.260025656	NoCall
SNP_A-1511047	1	222177452	-0.058893689	NoCall
SNP_A-1510893	1	222177827	0.111031312	AA
SNP_A-1512650	1	222469199	-0.268816758	BB
SNP_A-1512671	1	222718968	-1.234465254	NoCall
SNP_A-1512799	1	224038302	1.056583528	AB
SNP_A-1508029	1	224157756	-0.785875195	BB
SNP_A-1512893	1	224316977	0.97819563	BB
SNP_A-1512754	1	224747605	0.427606173	BB
SNP_A-1514941	1	225425162	0.182692298	BB
SNP_A-1518523	1	225475258	0.438292852	AA
SNP_A-1513157	1	225475549	-0.514573173	AA
SNP_A-1511741	1	226120043	0.475084883	NoCall
SNP_A-1519296	1	226152512	-0.836501268	AB
SNP_A-1518011	1	226837308	1.09423607	BB
SNP_A-1516853	1	226880359	0.443606651	AA
SNP_A-1509427	1	227340317	-0.321928095	AB
SNP_A-1511911	1	227340482	0.014355293	AA
SNP_A-1510613	1	227345573	-1.556393349	NoCall
SNP_A-1512761	1	227345977	-1.029146346	NoCall
SNP_A-1515057	1	227959381	-0.081613766	BB
SNP_A-1515249	1	227996131	-0.434402824	NoCall
SNP_A-1517583	1	228858588	-1.321928095	AB
SNP_A-1511395	1	229060179	-0.251538767	BB
SNP_A-1515191	1	229066820	-0.849440323	AA
SNP_A-1510130	1	229723531	-1.304006187	AB
SNP_A-1516565	1	229888168	-0.577766999	BB
SNP_A-1514024	1	229888376	0.077242999	AA
SNP_A-1516473	1	229905200	-0.268816758	AA
SNP_A-1508197	1	230468380	0.545968369	BB
SNP_A-1515794	1	230532877	0.269033146	BB
SNP_A-1509537	1	230781799	1.533563348	BB
SNP_A-1509142	1	231082139	-0.77349147	NoCall
SNP_A-1509199	1	231082336	-0.902389203	BB
SNP_A-1507602	1	231537249	-0.234465254	BB
SNP_A-1509372	1	231800862	-0.058893689	AA
SNP_A-1508559	1	232604408	-0.112474729	NoCall
SNP_A-1515543	1	233300720	0.13093087	AB
SNP_A-1513886	1	233460572	0.14404637	AB
SNP_A-1513841	1	233460647	-0.678071905	AB
SNP_A-1516166	1	233460730	-0.849440323	NoCall
SNP_A-1516230	1	233599077	0.350497247	AB
SNP_A-1511196	1	233794031	-0.785875195	NoCall
SNP_A-1519753	1	234340498	0.910732662	BB
SNP_A-1514939	1	234461830	-0.798366139	AA
SNP_A-1511083	1	234802642	-0.678071905	AA
SNP_A-1511122	1	235085566	-0.424687669	BB
SNP_A-1510228	1	235085960	-0.330973234	AA
SNP_A-1511780	1	235511330	-0.77349147	BB
SNP_A-1513104	1	235737185	-1.168122759	BB
SNP_A-1510769	1	236516180	0.560714954	BB
SNP_A-1511769	1	236826314	0.879705766	AB
SNP_A-1518538	1	236826569	1.070389328	AB
SNP_A-1508428	1	237043568	-0.260151897	AA
SNP_A-1509023	1	237294469	0.207892852	AB
SNP_A-1510116	1	237337024	-0.862496476	BB
SNP_A-1508971	1	237337170	-0.736965594	AA
SNP_A-1510486	1	237497171	-1.074000581	BB
SNP_A-1517999	1	238330027	0.510961919	NoCall
SNP_A-1512387	1	238473200	-1.286304185	AA
SNP_A-1518743	1	238987443	-0.036525876	AA
SNP_A-1517120	1	238987915	0.682573297	AA
SNP_A-1509491	1	239087849	-1.168122759	NoCall
SNP_A-1512587	1	239239518	-1.234465254	AB
SNP_A-1514841	1	239441377	-0.514573173	AB
SNP_A-1508457	1	239674207	-0.312939312	NoCall
SNP_A-1510715	1	239752545	0.454175893	AA
SNP_A-1510676	1	239752624	-1.358453971	BB
SNP_A-1507542	1	239807184	-0.567040593	AB
SNP_A-1512402	1	241254498	1.422233001	BB
SNP_A-1508721	1	241380347	0.970853654	AA
SNP_A-1509599	1	242106291	1.253989266	AB
SNP_A-1514060	1	242481793	0.956056652	AA
SNP_A-1519680	1	242482981	0.070389328	NoCall
SNP_A-1519727	1	242483104	0.117695043	BB
SNP_A-1510070	1	243197558	0.028569152	AA
SNP_A-1508483	1	243931905	0.565597176	AB
SNP_A-1509949	1	244375022	1.010779839	AB
SNP_A-1509709	1	244819299	-0.112474729	BB
SNP_A-1511090	1	244906351	0.63691458	AA
SNP_A-1509330	1	245076622	0.339137385	AB
SNP_A-1518802	1	245728925	0.056583528	AA
SNP_A-1517906	2	118345	0.646162657	AB
SNP_A-1516336	2	157739	0.521050737	AB
SNP_A-1519167	2	1399816	0.475084883	BB
SNP_A-1519236	2	1399986	0.584962501	AA
SNP_A-1512798	2	1786898	1.042644337	AA
SNP_A-1511864	2	2055169	-1	NoCall
SNP_A-1509485	2	2055452	-0.798366139	AB
SNP_A-1518030	2	2108194	1.032100843	BB
SNP_A-1511232	2	2888794	-0.567040593	AB
SNP_A-1519511	2	2907122	0.790772038	AB
SNP_A-1519673	2	2907350	-0.849440323	BB
SNP_A-1510086	2	3456283	0.827819025	BB
SNP_A-1517944	2	3470492	0.084064265	BB
SNP_A-1510342	2	3625365	-0.386468347	BB
SNP_A-1513589	2	3625392	-0.798366139	AB
SNP_A-1513049	2	3668661	-0.277533976	NoCall
SNP_A-1512708	2	3799578	-0.104697379	AB
SNP_A-1511006	2	4205989	-0.434402824	AB
SNP_A-1516666	2	4244224	0.182692298	AA
SNP_A-1508057	2	4450343	-0.081613766	AA
SNP_A-1509815	2	4450594	0.584962501	AA
SNP_A-1509273	2	4528975	-0.286304185	AA
SNP_A-1509408	2	4769184	0.084064265	BB
SNP_A-1508900	2	5378065	-0.736965594	BB
SNP_A-1516684	2	6029102	-0.277533976	AB
SNP_A-1515585	2	6029769	-0.985644707	BB
SNP_A-1508069	2	6514134	0.316145742	AB
SNP_A-1516098	2	6908356	-0.849440323	NoCall
SNP_A-1511251	2	6926530	-0.666576266	AA
SNP_A-1509731	2	6982436	0.765534746	NoCall
SNP_A-1518710	2	7125905	1.711494907	AA
SNP_A-1510415	2	7222587	0.475084883	AB
SNP_A-1514445	2	7348798	0.372952098	AB
SNP_A-1514397	2	7348853	0.687060688	AB
SNP_A-1508370	2	7353174	-0.701341684	AA
SNP_A-1517893	2	7354537	0.669026766	AA
SNP_A-1517780	2	7354674	-0.621488377	AA
SNP_A-1517168	2	7391935	-0.304006187	BB
SNP_A-1519163	2	7427806	0.214124805	AB
SNP_A-1519225	2	7428041	0.14404637	NoCall
SNP_A-1517047	2	7574423	0.773996325	BB
SNP_A-1508839	2	8097360	0.310340121	AB
SNP_A-1516200	2	8250470	0.641546029	AB
SNP_A-1509852	2	8583434	0.13093087	AA
SNP_A-1514998	2	8836425	-0.64385619	AA
SNP_A-1519375	2	8956660	-1.577766999	BB
SNP_A-1515850	2	9656595	0.432959407	BB
SNP_A-1508117	2	9818530	-0.849440323	NoCall
SNP_A-1515626	2	10059391	0.182692298	BB
SNP_A-1512440	2	10162390	1.272023189	AB
SNP_A-1508794	2	10969679	0.070389328	NoCall
SNP_A-1515682	2	11148492	-1.454031631	AB
SNP_A-1515665	2	11361937	-1.377069649	NoCall
SNP_A-1513417	2	12028354	-0.556393349	AB
SNP_A-1507900	2	12078062	0.10433666	AB
SNP_A-1507940	2	12453179	0.214124805	AB
SNP_A-1515495	2	12531345	0	AA
SNP_A-1517998	2	12664485	1.295723025	AA
SNP_A-1509689	2	12776533	-0.985644707	BB
SNP_A-1517387	2	13101959	0.049630768	BB
SNP_A-1508677	2	14130739	-1.713118852	NoCall
SNP_A-1516778	2	14387184	0.790772038	AB
SNP_A-1510170	2	14450587	2.078951341	AB
SNP_A-1512823	2	14766885	0.726831217	AB
SNP_A-1516894	2	14827386	0.23878686	BB
SNP_A-1508016	2	14892393	0.310340121	AA
SNP_A-1508717	2	14999125	0.570462931	BB
SNP_A-1508675	2	14999155	-0.144010303	AA
SNP_A-1512928	2	15540555	-0.09696173	BB
SNP_A-1512881	2	15540577	0.339137385	BB
SNP_A-1514156	2	15540722	0.378511623	BB
SNP_A-1508043	2	15678903	-0.798366139	BB
SNP_A-1510588	2	15694987	1.321928095	BB
SNP_A-1517263	2	15700221	-0.849440323	AA
SNP_A-1509383	2	15746049	0.906890596	AB
SNP_A-1519534	2	16453583	-0.349235441	AA
SNP_A-1511601	2	17176193	1.163498732	BB
SNP_A-1510147	2	17194641	0.201633861	NoCall
SNP_A-1515861	2	17347081	0.10433666	AA
SNP_A-1509745	2	17347203	1.010779839	BB
SNP_A-1518859	2	17621271	0.682573297	AA
SNP_A-1518806	2	17621329	1.056583528	AA
SNP_A-1514864	2	17951794	-0.798366139	AB
SNP_A-1517247	2	17951794	-0.915935735	AB
SNP_A-1510987	2	17952099	0.042644337	NoCall
SNP_A-1512038	2	18007284	0.454175893	AB
SNP_A-1507477	2	18010758	-1.454031631	NoCall
SNP_A-1516753	2	18221217	-0.59946207	AA
SNP_A-1511028	2	18350687	1.220329955	AA
SNP_A-1518160	2	18402925	0.35614381	AA
SNP_A-1513064	2	18511685	-0.49410907	AB
SNP_A-1509102	2	18549680	-0.567040593	AB
SNP_A-1512547	2	18597154	0.847996907	AA
SNP_A-1513190	2	19125058	0.584962501	AB
SNP_A-1519336	2	19676916	0.163498732	AB
SNP_A-1519415	2	19707426	0.937344392	AA
SNP_A-1515595	2	19779275	-1.836501268	BB
SNP_A-1515680	2	19779598	-1.666576266	BB
SNP_A-1509724	2	20043543	-0.556393349	NoCall
SNP_A-1510790	2	20594466	0.207892852	AA
SNP_A-1510287	2	21312393	-0.713118852	NoCall
SNP_A-1517357	2	21492978	0.859969548	NoCall
SNP_A-1513690	2	21493154	0.925999419	BB
SNP_A-1518529	2	21493229	-0.64385619	BB
SNP_A-1509873	2	21554648	1.283921772	BB
SNP_A-1516000	2	21573186	1.014355293	BB
SNP_A-1519596	2	22029232	1.13093087	AA
SNP_A-1518980	2	22896558	1.077242999	NoCall
SNP_A-1511469	2	23314413	-1.915935735	AB
SNP_A-1512910	2	23364112	0.195347598	NoCall
SNP_A-1519076	2	23555707	0.526068812	AB
SNP_A-1512025	2	23593913	-0.655171503	AA
SNP_A-1514504	2	23594550	-0.473931188	BB
SNP_A-1513535	2	23603924	0.09085343	BB
SNP_A-1512235	2	23649678	-0.226003675	NoCall
SNP_A-1516764	2	23685963	-0.260151897	BB
SNP_A-1511519	2	23697734	0.23878686	AB
SNP_A-1509441	2	24699320	-1.184424571	BB
SNP_A-1510510	2	24764683	-0.76121314	BB
SNP_A-1510224	2	25598125	-0.514573173	NoCall
SNP_A-1508355	2	25598284	-1.713118852	NoCall
SNP_A-1510316	2	26237483	-0.358453971	AB
SNP_A-1509244	2	27127270	-0.415037499	AB
SNP_A-1516730	2	27185747	0.169925001	AB
SNP_A-1517900	2	27416180	-0.066427362	NoCall
SNP_A-1517946	2	27416439	-0.588573754	BB
SNP_A-1516083	2	28251178	-1.13606155	AA
SNP_A-1509558	2	29852906	-1.377069649	AA
SNP_A-1509660	2	29853034	-0.823677227	AA
SNP_A-1508178	2	29879839	-0.689659879	BB
SNP_A-1511511	2	30237911	0.339137385	NoCall
SNP_A-1511554	2	30238153	0.275007047	BB
SNP_A-1516847	2	30385353	-0.514573173	AA
SNP_A-1516978	2	30695287	0.560714954	AA
SNP_A-1511377	2	30800813	-0.434402824	BB
SNP_A-1517077	2	30960309	-0.588573754	NoCall
SNP_A-1517071	2	31151051	0.257010618	AB
SNP_A-1517393	2	31300967	0.14404637	AA
SNP_A-1513002	2	31562823	0.384049807	AB
SNP_A-1513730	2	31585902	0.063502942	NoCall
SNP_A-1507540	2	31712754	-0.666576266	AB
SNP_A-1515750	2	31763524	-0.330973234	BB
SNP_A-1511703	2	31866877	0.176322773	AB
SNP_A-1516903	2	33049034	-1.377069649	AB
SNP_A-1514015	2	33126577	0.03562391	AB
SNP_A-1513050	2	33266987	0.422233001	AB
SNP_A-1518247	2	33516237	-0.321928095	AB
SNP_A-1518291	2	33516322	0	AA
SNP_A-1511109	2	33632761	0.263034406	BB
SNP_A-1517110	2	33696031	0.169925001	BB
SNP_A-1512904	2	33696081	0.709290636	AA
SNP_A-1516557	2	33698045	-0.588573754	BB
SNP_A-1516838	2	33890601	-0.377069649	BB
SNP_A-1513991	2	34192114	0.992768431	AA
SNP_A-1515440	2	34223760	-0.902389203	AA
SNP_A-1507424	2	34239768	0.124328135	AB
SNP_A-1511999	2	34448458	0	AB
SNP_A-1514849	2	34449008	-1.689659879	AB
SNP_A-1508751	2	34506310	-0.415037499	AB
SNP_A-1512607	2	34507050	0.744161096	AB
SNP_A-1516528	2	34515721	-0.567040593	NoCall
SNP_A-1513486	2	34517685	-1.395928676	AA
SNP_A-1512362	2	34528777	1.443606651	BB
SNP_A-1516039	2	34576425	0.438292852	AB
SNP_A-1516085	2	34576462	0.516015147	AA
SNP_A-1516118	2	34642256	0.480265122	AA
SNP_A-1516169	2	34642284	-0.192645078	AA
SNP_A-1509592	2	35118399	-0.678071905	AB
SNP_A-1510647	2	35118662	0.3950628	AB
SNP_A-1513858	2	35747294	0.378511623	AA
SNP_A-1514661	2	35753893	-0.59946207	AA
SNP_A-1514111	2	35753966	-0.76121314	BB
SNP_A-1509665	2	35803913	0.941106311	BB
SNP_A-1519450	2	35853524	-0.066427362	AB
SNP_A-1517337	2	35857118	-0.736965594	AB
SNP_A-1517431	2	35857205	-0.514573173	AB
SNP_A-1517491	2	35857274	-0.577766999	AB
SNP_A-1510912	2	35912023	-0.112474729	NoCall
SNP_A-1509512	2	35974174	0.682573297	AB
SNP_A-1516301	2	36168715	1.100977648	BB
SNP_A-1514500	2	36245657	0.883620816	BB
SNP_A-1514127	2	36334740	0.056583528	BB
SNP_A-1517886	2	36550070	-0.184424571	AB
SNP_A-1517827	2	36550194	-0.724992953	AB
SNP_A-1515525	2	36737897	-1.120294234	NoCall
SNP_A-1511079	2	37572956	-0.349235441	BB
SNP_A-1511342	2	37839349	-1.184424571	NoCall
SNP_A-1508000	2	37890595	-0.152003093	BB
SNP_A-1514711	2	37923786	1.648465443	AA
SNP_A-1508989	2	38169649	0.03562391	AB
SNP_A-1515648	2	38203203	0.761285273	AB
SNP_A-1510781	2	38355351	-0.104697379	AB
SNP_A-1512964	2	38648878	-1.286304185	AB
SNP_A-1508620	2	39097161	0.097610797	BB
SNP_A-1507783	2	39756102	0.201633861	BB
SNP_A-1516668	2	39756666	0.432959407	AA
SNP_A-1516061	2	40156927	-0.226003675	AA
SNP_A-1518345	2	40164281	0.794935663	AA
SNP_A-1513665	2	40352721	1.35614381	AA
SNP_A-1513715	2	40352774	-0.168122759	AA
SNP_A-1513775	2	40352879	0.500802053	BB
SNP_A-1508507	2	40357161	0.807354922	BB
SNP_A-1508597	2	40357247	0.5360529	BB
SNP_A-1511695	2	40361998	-1.168122759	AA
SNP_A-1511071	2	40472036	-0.112474729	AA
SNP_A-1515884	2	40800066	-0.295128036	AB
SNP_A-1511412	2	40865581	-0.120294234	NoCall
SNP_A-1513398	2	41077498	-1.120294234	NoCall
SNP_A-1507546	2	41077581	-0.312939312	BB
SNP_A-1513308	2	41077758	-0.76121314	AA
SNP_A-1516010	2	41293099	-0.089267338	BB
SNP_A-1519734	2	41307996	1.185866545	BB
SNP_A-1508833	2	41691114	1.153805336	AA
SNP_A-1517299	2	41766323	1.596935142	AA
SNP_A-1519138	2	41887565	0.464668267	AB
SNP_A-1517010	2	41979449	0.321928095	AA
SNP_A-1516333	2	41979769	-0.043943348	AB
SNP_A-1509001	2	42105746	-0.321928095	BB
SNP_A-1508450	2	42201379	0.803227036	NoCall
SNP_A-1517112	2	43939542	-0.632628934	NoCall
SNP_A-1512954	2	43973165	-0.066427362	BB
SNP_A-1508552	2	43973717	-0.358453971	AB
SNP_A-1511804	2	44895495	0.925999419	BB
SNP_A-1511038	2	45027146	-0.104697379	BB
SNP_A-1519585	2	45104050	2.599317794	AA
SNP_A-1513769	2	45269289	-0.810966176	NoCall
SNP_A-1507817	2	45275275	-0.666576266	AB
SNP_A-1511974	2	45355349	-0.514573173	BB
SNP_A-1509141	2	45583739	-0.785875195	AA
SNP_A-1507678	2	45885484	0.650764559	AB
SNP_A-1512444	2	45915113	-0.689659879	BB
SNP_A-1512269	2	45955645	-0.424687669	AB
SNP_A-1511737	2	45955686	-0.483984853	AB
SNP_A-1515891	2	46089559	0.214124805	AA
SNP_A-1514144	2	46372165	0.163498732	BB
SNP_A-1511203	2	47088486	-0.621488377	AB
SNP_A-1511830	2	47346959	0.22650853	AB
SNP_A-1507700	2	48773017	-0.49410907	BB
SNP_A-1507657	2	48823600	1.23878686	AA
SNP_A-1508816	2	49162848	-0.724992953	BB
SNP_A-1510750	2	49322774	1.931683057	BB
SNP_A-1507938	2	49344892	0.531069493	AB
SNP_A-1517723	2	49345015	0.495695163	AB
SNP_A-1508053	2	49351445	0.580145484	AB
SNP_A-1511701	2	49484212	-0.304006187	AB
SNP_A-1511647	2	49484311	-1.120294234	AA
SNP_A-1509822	2	49610125	0.280956314	AA
SNP_A-1516804	2	50189273	-0.902389203	NoCall
SNP_A-1511750	2	50222995	0.280956314	BB
SNP_A-1514906	2	50311027	0.021479727	AB
SNP_A-1508892	2	50373246	-0.226003675	AA
SNP_A-1511657	2	50373436	-0.588573754	AB
SNP_A-1507426	2	50492868	-0.377069649	AA
SNP_A-1510297	2	50493004	-0.424687669	BB
SNP_A-1513822	2	50637553	-0.17625064	BB
SNP_A-1510992	2	50736321	0.599317794	NoCall
SNP_A-1518200	2	50848200	-0.104697379	BB
SNP_A-1516320	2	51710389	-1.577766999	AA
SNP_A-1511992	2	51711528	0.650764559	AA
SNP_A-1507833	2	51730265	-0.02180437	AA
SNP_A-1515146	2	51749795	1.214124805	AB
SNP_A-1512171	2	51850761	0.286881148	NoCall
SNP_A-1518885	2	51954075	-0.415037499	BB
SNP_A-1512449	2	52030755	0.550900665	AA
SNP_A-1508496	2	52294689	0.695993813	AB
SNP_A-1515586	2	52375955	0.316145742	BB
SNP_A-1511105	2	52675003	-1.120294234	NoCall
SNP_A-1515761	2	52787454	0.632268215	AB
SNP_A-1513048	2	52797035	1.15704371	AA
SNP_A-1513009	2	52797078	-0.089267338	BB
SNP_A-1516004	2	52825607	-0.588573754	NoCall
SNP_A-1512716	2	52884238	0.339137385	AB
SNP_A-1511060	2	52960358	0.10433666	AB
SNP_A-1514137	2	53073940	0.608809243	AB
SNP_A-1515606	2	53514494	-0.535331733	AB
SNP_A-1509477	2	53637846	-0.736965594	BB
SNP_A-1509438	2	53638007	-0.701341684	BB
SNP_A-1515938	2	53666583	1.217230716	AA
SNP_A-1519390	2	53899262	0.286881148	AA
SNP_A-1515701	2	54258975	-0.483984853	AA
SNP_A-1515659	2	54259118	0.09085343	AA
SNP_A-1519300	2	54329461	-0.514573173	AB
SNP_A-1518685	2	54329587	-1.49410907	AB
SNP_A-1513600	2	54414844	0	BB
SNP_A-1510410	2	54546686	0.718087584	AB
SNP_A-1512692	2	54739686	-0.209227962	AA
SNP_A-1513924	2	54739708	-0.836501268	BB
SNP_A-1511486	2	55537554	0.007195501	BB
SNP_A-1511444	2	55538022	-0.632628934	AA
SNP_A-1518367	2	55623983	-0.043943348	AA
SNP_A-1511968	2	55878154	1.17951105	NoCall
SNP_A-1516394	2	56005819	1.459431619	NoCall
SNP_A-1514292	2	56193062	0.475084883	BB
SNP_A-1518748	2	56233140	-0.849440323	AA
SNP_A-1515107	2	56332116	1.40599236	BB
SNP_A-1511615	2	56421572	-0.957355663	BB
SNP_A-1512221	2	56481633	-0.358453971	AA
SNP_A-1514465	2	56481833	-0.074000581	AB
SNP_A-1517857	2	56642643	-0.862496476	AB
SNP_A-1515497	2	56734497	1.220329955	AB
SNP_A-1511834	2	57011799	0.584962501	BB
SNP_A-1519602	2	57072673	-0.104697379	NoCall
SNP_A-1514209	2	57191123	0.432959407	AB
SNP_A-1517981	2	57279959	0.042644337	AB
SNP_A-1517417	2	57280174	0.15704371	AB
SNP_A-1507803	2	57372438	0.589763487	BB
SNP_A-1509876	2	57699925	0.195347598	AB
SNP_A-1507960	2	57699966	-0.144010303	AB
SNP_A-1513978	2	57795479	-1.286304185	AA
SNP_A-1507485	2	57801887	0.097610797	AB
SNP_A-1518264	2	57915821	-0.152003093	AB
SNP_A-1509970	2	58084335	-0.64385619	BB
SNP_A-1513386	2	58131073	1.641546029	AA
SNP_A-1508628	2	58573047	-0.312939312	AB
SNP_A-1509550	2	58828092	1.275007047	NoCall
SNP_A-1507848	2	58829108	1.275007047	AA
SNP_A-1514953	2	59218783	0.584962501	BB
SNP_A-1514078	2	59355290	0.480265122	NoCall
SNP_A-1512804	2	59879099	0.13093087	BB
SNP_A-1507964	2	59903133	-0.066427362	BB
SNP_A-1519194	2	60721726	-0.785875195	NoCall
SNP_A-1516911	2	60789859	1.367371066	BB
SNP_A-1510762	2	61066484	-0.64385619	BB
SNP_A-1513065	2	61350997	0.304511042	AA
SNP_A-1515243	2	61630590	0.09085343	AA
SNP_A-1517109	2	61934757	-0.260151897	BB
SNP_A-1511250	2	62763812	0.201633861	AB
SNP_A-1510948	2	64821570	0.485426827	NoCall
SNP_A-1516617	2	65679568	-1	BB
SNP_A-1512405	2	65864846	0.709290636	AB
SNP_A-1512114	2	66305189	1.316145742	AA
SNP_A-1507670	2	66618307	-0.120294234	BB
SNP_A-1516775	2	66696394	0.959770155	BB
SNP_A-1514681	2	66697345	-0.17625064	BB
SNP_A-1516192	2	66984245	0.438292852	BB
SNP_A-1515223	2	67051645	0.66448284	BB
SNP_A-1515074	2	67052131	1.553360503	NoCall
SNP_A-1512542	2	67705206	0.182692298	AA
SNP_A-1516900	2	67905612	0.250961574	AB
SNP_A-1507340	2	67915167	-0.268816758	AB
SNP_A-1507389	2	67915178	-0.621488377	AB
SNP_A-1507451	2	67915401	0.50589093	AB
SNP_A-1516734	2	68140614	0.673556424	AB
SNP_A-1507675	2	68981841	0.321928095	AA
SNP_A-1515032	2	69722351	0.480265122	AA
SNP_A-1519014	2	69814359	-1.217591435	AB
SNP_A-1513207	2	69862371	0.372952098	AB
SNP_A-1513251	2	69862417	-0.029146346	BB
SNP_A-1509045	2	70678568	-0.556393349	BB
SNP_A-1512796	2	71351537	0.464668267	NoCall
SNP_A-1507431	2	71380993	-0.666576266	BB
SNP_A-1507478	2	71381107	1.163498732	AA
SNP_A-1509019	2	71422993	-0.234465254	AB
SNP_A-1511345	2	71516198	0.555816155	AB
SNP_A-1517806	2	71574892	-0.915935735	AB
SNP_A-1507488	2	71912726	-0.632628934	AB
SNP_A-1517201	2	73348694	0.361768359	AB
SNP_A-1511586	2	73349403	0.097610797	AA
SNP_A-1509787	2	76402264	-0.036525876	BB
SNP_A-1511621	2	76405478	0.207892852	BB
SNP_A-1509042	2	76588297	-0.066427362	AA
SNP_A-1507337	2	76961805	-1.395928676	AA
SNP_A-1514777	2	77069327	-0.234465254	AB
SNP_A-1519310	2	77369687	1.319039816	AA
SNP_A-1509747	2	77599937	0.09085343	AB
SNP_A-1515509	2	78090410	-0.295128036	AB
SNP_A-1518246	2	78566746	0.565597176	NoCall
SNP_A-1511049	2	79200082	0.35614381	AB
SNP_A-1519730	2	79200227	-0.277533976	NoCall
SNP_A-1515230	2	79397502	1.587364991	AA
SNP_A-1514930	2	79434632	-0.286304185	BB
SNP_A-1516920	2	79548052	0.803227036	AA
SNP_A-1514075	2	79549645	-0.251538767	AA
SNP_A-1514041	2	79549724	-0.902389203	AA
SNP_A-1512249	2	79589834	0.687060688	AB
SNP_A-1515958	2	79954504	-0.144010303	AB
SNP_A-1507995	2	80317959	0.855989697	BB
SNP_A-1511732	2	80366749	0.269033146	BB
SNP_A-1510074	2	80476256	-1.689659879	AA
SNP_A-1509339	2	80555415	0.700439718	AA
SNP_A-1510052	2	80684458	-0.242976753	BB
SNP_A-1518666	2	81570239	-0.567040593	AB
SNP_A-1518723	2	81570410	0.367371066	AB
SNP_A-1511194	2	81960032	0.687060688	AB
SNP_A-1518644	2	82370751	-0.736965594	AB
SNP_A-1516513	2	82421784	-1.058893689	BB
SNP_A-1515896	2	83099300	0.021479727	AA
SNP_A-1514344	2	83099352	-0.184424571	AB
SNP_A-1510887	2	83194852	-0.081613766	BB
SNP_A-1512977	2	83669471	0.378511623	AA
SNP_A-1512931	2	83669585	0.655351829	AA
SNP_A-1519080	2	83738396	-0.985644707	NoCall
SNP_A-1519141	2	83738478	-0.49410907	AB
SNP_A-1518153	2	83895487	-0.304006187	AA
SNP_A-1515059	2	83901201	-0.160040413	BB
SNP_A-1508129	2	83932848	0.316145742	AA
SNP_A-1510095	2	84173414	-0.386468347	BB
SNP_A-1512739	2	84192522	0.464668267	AA
SNP_A-1515913	2	84192831	0.070389328	AA
SNP_A-1512564	2	84222932	1.589763487	AA
SNP_A-1517606	2	84279339	-0.749038426	NoCall
SNP_A-1507627	2	84460561	1.555816155	BB
SNP_A-1510238	2	85029133	1.198494154	BB
SNP_A-1507828	2	85940309	-0.4639471	AB
SNP_A-1517676	2	86099706	-0.888968688	AB
SNP_A-1519123	2	86302723	-1.029146346	BB
SNP_A-1518513	2	86378951	0.59454855	NoCall
SNP_A-1517978	2	88304481	0.070389328	BB
SNP_A-1512117	2	88304655	0.66448284	AA
SNP_A-1513783	2	88317231	1.295723025	AA
SNP_A-1518151	2	88317362	-0.330973234	AA
SNP_A-1517253	2	89056211	-0.260151897	AA
SNP_A-1517173	2	89056297	0.959770155	AB
SNP_A-1513345	2	98040934	-0.120294234	BB
SNP_A-1507470	2	98228170	-0.066427362	AB
SNP_A-1511089	2	99306329	0.831877241	AB
SNP_A-1517968	2	99325673	-0.567040593	NoCall
SNP_A-1512065	2	101086671	-0.007231569	AB
SNP_A-1509994	2	101235722	-0.066427362	AA
SNP_A-1510269	2	101657160	0.464668267	AA
SNP_A-1511908	2	102444279	1.885574364	BB
SNP_A-1516857	2	102553693	0.389566812	AA
SNP_A-1511838	2	102553912	0.782408565	BB
SNP_A-1519006	2	102830010	0.269033146	NoCall
SNP_A-1515877	2	102887279	-0.749038426	AB
SNP_A-1513056	2	103245588	-0.209227962	BB
SNP_A-1508314	2	103423708	-0.567040593	AA
SNP_A-1514371	2	103435015	1.543495883	AA
SNP_A-1514994	2	103929945	0.744161096	AB
SNP_A-1509516	2	104179889	0.298658316	NoCall
SNP_A-1511149	2	105025980	1.555816155	AA
SNP_A-1511106	2	105026101	0.10433666	AA
SNP_A-1511354	2	105026367	0.914564523	AA
SNP_A-1507807	2	105206397	-0.144010303	NoCall
SNP_A-1515084	2	105857289	0.280956314	AB
SNP_A-1516765	2	106041803	-0.59946207	AA
SNP_A-1517236	2	107084822	-0.957355663	AA
SNP_A-1512319	2	107228439	0.327687364	BB
SNP_A-1511633	2	107292804	0.744161096	AA
SNP_A-1511816	2	107672730	0.201633861	AB
SNP_A-1511930	2	107672915	0.077242999	AB
SNP_A-1507421	2	107735745	-2.120294234	NoCall
SNP_A-1508846	2	107841363	0.883620816	AB
SNP_A-1510976	2	108159023	0.416839742	NoCall
SNP_A-1509290	2	108429824	0.599317794	AB
SNP_A-1511865	2	108678009	-0.349235441	BB
SNP_A-1517377	2	108792239	0.263034406	BB
SNP_A-1512350	2	109110765	0.570462931	BB
SNP_A-1512452	2	109110829	0.584962501	NoCall
SNP_A-1511892	2	110718232	-0.104697379	AB
SNP_A-1519030	2	111712058	0.250961574	BB
SNP_A-1507972	2	111896548	0.510961919	AA
SNP_A-1513972	2	112002837	0.469885976	AA
SNP_A-1519186	2	112061368	-0.902389203	BB
SNP_A-1517611	2	112617043	-0.915935735	NoCall
SNP_A-1509895	2	113090956	-1.251538767	BB
SNP_A-1513666	2	113437712	-0.424687669	AA
SNP_A-1512976	2	113848729	0.63691458	BB
SNP_A-1510785	2	113862700	0.014355293	AA
SNP_A-1511280	2	114017422	-0.424687669	AB
SNP_A-1510649	2	114129772	1.028569152	AB
SNP_A-1514351	2	115273622	-0.849440323	BB
SNP_A-1514300	2	115273701	-0.524915117	BB
SNP_A-1512593	2	115381399	0.66448284	AB
SNP_A-1514211	2	115469362	0.257010618	AA
SNP_A-1510178	2	115650309	-0.610433188	NoCall
SNP_A-1512521	2	115945862	-0.217591435	BB
SNP_A-1514120	2	116219647	-1.074000581	NoCall
SNP_A-1513042	2	116297568	0.910732662	AA
SNP_A-1515742	2	116326343	0.13093087	AA
SNP_A-1519687	2	116338892	0.40599236	AA
SNP_A-1507963	2	116579843	0.176322773	BB
SNP_A-1510846	2	116980852	-0.358453971	AA
SNP_A-1512962	2	117006861	0.286881148	BB
SNP_A-1511457	2	117260392	-0.007231569	BB
SNP_A-1509285	2	117345635	0.339137385	NoCall
SNP_A-1512721	2	117399685	0.632268215	AB
SNP_A-1512651	2	117399898	-0.4639471	AB
SNP_A-1512596	2	117399924	-0.454031631	AB
SNP_A-1509446	2	117421945	1.232660757	BB
SNP_A-1509540	2	117422094	1.13093087	AA
SNP_A-1509593	2	117422120	0.292781749	BB
SNP_A-1508898	2	117976852	0.748461233	AA
SNP_A-1509510	2	118089868	-1.434402824	AA
SNP_A-1514159	2	118244053	-0.226003675	AA
SNP_A-1509096	2	118244375	0.111031312	AA
SNP_A-1518699	2	118521181	0.545968369	BB
SNP_A-1511979	2	119135726	-0.632628934	AA
SNP_A-1518476	2	119580208	-0.823677227	AB
SNP_A-1519642	2	120244421	0	BB
SNP_A-1508360	2	121337052	0.333423734	BB
SNP_A-1516693	2	121359616	-1.59946207	AA
SNP_A-1509880	2	121462375	-0.395928676	AB
SNP_A-1509499	2	121578877	-0.610433188	AB
SNP_A-1509041	2	123093089	-0.535331733	BB
SNP_A-1509085	2	123093385	0.859969548	AA
SNP_A-1512647	2	123108278	-0.689659879	AA
SNP_A-1517971	2	123161810	-0.524915117	BB
SNP_A-1510409	2	123458631	-0.066427362	BB
SNP_A-1509674	2	123569348	0.970853654	AA
SNP_A-1512867	2	123655841	0.09085343	AA
SNP_A-1518569	2	123660072	0.475084883	AA
SNP_A-1519545	2	123775402	0.914564523	AB
SNP_A-1516944	2	123831874	0.735522177	NoCall
SNP_A-1509292	2	124069756	0.655351829	AA
SNP_A-1514473	2	124250461	0.5360529	BB
SNP_A-1514425	2	124250483	1.367371066	AA
SNP_A-1508728	2	124250548	-0.395928676	BB
SNP_A-1508688	2	124251120	0.063502942	AA
SNP_A-1516302	2	124372095	-0.226003675	BB
SNP_A-1508835	2	124470772	0.339137385	BB
SNP_A-1514033	2	125061138	-2.943416472	NoCall
SNP_A-1514753	2	125093509	0.021479727	AA
SNP_A-1516036	2	125093674	0.510961919	AA
SNP_A-1512462	2	125110104	0.584962501	AB
SNP_A-1512409	2	125110247	-1.200912694	NoCall
SNP_A-1514112	2	125132191	0.887525271	AB
SNP_A-1514157	2	125132205	0.891419187	NoCall
SNP_A-1513919	2	125249479	-0.036525876	AA
SNP_A-1512944	2	125351734	-0.234465254	AA
SNP_A-1507356	2	125352076	-0.621488377	AA
SNP_A-1517271	2	125432185	-0.312939312	NoCall
SNP_A-1517081	2	125591694	-1.666576266	AB
SNP_A-1515826	2	126237717	-0.678071905	BB
SNP_A-1518376	2	126295411	-0.915935735	AB
SNP_A-1508464	2	126385521	-0.59946207	AA
SNP_A-1516897	2	126764464	-0.545824107	AA
SNP_A-1509156	2	127877160	1.625270489	NoCall
SNP_A-1519490	2	128793100	-0.929610672	AB
SNP_A-1518422	2	129652442	-0.749038426	AB
SNP_A-1517292	2	129652584	0.244887059	BB
SNP_A-1516700	2	130167373	0.372952098	AA
SNP_A-1516173	2	130234202	0.521050737	AB
SNP_A-1518354	2	130364473	0.13093087	NoCall
SNP_A-1517758	2	133952983	0.063502942	AA
SNP_A-1511294	2	133953217	0.485426827	BB
SNP_A-1519638	2	134630705	0.438292852	AB
SNP_A-1509354	2	134730137	0.835924074	BB
SNP_A-1514105	2	134730340	0.879705766	AB
SNP_A-1511176	2	135058287	2.218781168	AA
SNP_A-1514951	2	135256821	0.35614381	BB
SNP_A-1510137	2	135441972	0.575312331	AB
SNP_A-1518249	2	135457322	-0.504304837	AB
SNP_A-1518194	2	135457541	-0.066427362	AB
SNP_A-1512905	2	135758058	0.021479727	AB
SNP_A-1515990	2	136604427	-0.051399153	AA
SNP_A-1517697	2	137507878	1.641546029	AA
SNP_A-1510705	2	137574971	-0.655171503	AA
SNP_A-1519648	2	137737555	-0.785875195	NoCall
SNP_A-1507608	2	137737755	-0.49410907	AB
SNP_A-1514022	2	137813695	0.618238656	BB
SNP_A-1508085	2	137836944	0.918386234	AB
SNP_A-1507761	2	138196773	0.275007047	AA
SNP_A-1515923	2	138261115	-0.504304837	AA
SNP_A-1517651	2	138269603	-0.112474729	BB
SNP_A-1511442	2	138499525	-0.836501268	NoCall
SNP_A-1511393	2	138566503	-0.689659879	NoCall
SNP_A-1517647	2	139572014	1.821710215	AB
SNP_A-1511725	2	140007985	-0.160040413	BB
SNP_A-1515462	2	140776387	-0.386468347	BB
SNP_A-1509335	2	140932584	0.910732662	BB
SNP_A-1510414	2	141053796	-0.09696173	AA
SNP_A-1513664	2	141193687	-1.168122759	AA
SNP_A-1513449	2	141242857	0.655351829	BB
SNP_A-1509812	2	141489265	0.232660757	AA
SNP_A-1507769	2	141674999	-0.785875195	AA
SNP_A-1519348	2	141871064	-0.200912694	BB
SNP_A-1518995	2	142199167	0.201633861	BB
SNP_A-1518543	2	142524582	-0.251538767	AA
SNP_A-1519717	2	142748002	0.778208576	AB
SNP_A-1513626	2	144711033	0.922197848	BB
SNP_A-1514810	2	144892787	0.056583528	NoCall
SNP_A-1514208	2	145449751	-0.234465254	BB
SNP_A-1515072	2	145851827	-0.957355663	AB
SNP_A-1512611	2	145905223	-1.286304185	BB
SNP_A-1512836	2	145963935	-0.349235441	AA
SNP_A-1513305	2	146715451	-0.036525876	AA
SNP_A-1515418	2	147101842	1.893362211	AA
SNP_A-1518603	2	147319457	0.339137385	AA
SNP_A-1513181	2	147867118	0.757023247	BB
SNP_A-1510982	2	148077907	1.424922088	AA
SNP_A-1519389	2	148396641	0.163498732	AA
SNP_A-1517262	2	148616993	0.150559677	AA
SNP_A-1514470	2	148673633	0.344828497	AB
SNP_A-1517569	2	148691496	-1.434402824	NoCall
SNP_A-1509841	2	148691748	-1.043943348	NoCall
SNP_A-1513461	2	148711221	-0.849440323	AB
SNP_A-1518700	2	149229374	1.09423607	NoCall
SNP_A-1509646	2	149300883	0.521050737	AB
SNP_A-1513777	2	149457216	-1.029146346	BB
SNP_A-1517809	2	149560897	-0.444183845	BB
SNP_A-1516636	2	150185009	0.580145484	AB
SNP_A-1512505	2	150191456	0.40053793	AB
SNP_A-1518498	2	150247197	0.5360529	AA
SNP_A-1517105	2	150957371	-0.4639471	AB
SNP_A-1508236	2	151031378	0.321928095	AB
SNP_A-1509295	2	151068415	-0.567040593	AB
SNP_A-1519381	2	151662120	-0.556393349	BB
SNP_A-1513946	2	151688064	0.070389328	NoCall
SNP_A-1515168	2	151699329	-1.49410907	AB
SNP_A-1508481	2	152046523	0.819668183	AA
SNP_A-1514023	2	152124003	-0.577766999	AA
SNP_A-1516688	2	152158226	0.929790998	AB
SNP_A-1510594	2	153107741	0.321928095	AA
SNP_A-1518226	2	153136847	0.695993813	AB
SNP_A-1514874	2	153395815	-0.036525876	NoCall
SNP_A-1518530	2	153395972	0.63691458	AB
SNP_A-1511102	2	153412989	0.3950628	BB
SNP_A-1519261	2	153475864	-0.862496476	BB
SNP_A-1507899	2	153667044	-0.545824107	AA
SNP_A-1507852	2	153667125	0.007195501	BB
SNP_A-1515721	2	154255136	-0.504304837	BB
SNP_A-1514983	2	154287497	-1.689659879	AA
SNP_A-1516658	2	154391541	-1.234465254	NoCall
SNP_A-1519038	2	155136334	0.500802053	BB
SNP_A-1510696	2	155415226	0.427606173	AB
SNP_A-1518178	2	155472335	-1.13606155	AA
SNP_A-1511424	2	155508422	0.244887059	BB
SNP_A-1514775	2	156165412	0.084064265	BB
SNP_A-1511169	2	156339472	0.941106311	AB
SNP_A-1509723	2	156394890	0.14404637	AA
SNP_A-1519200	2	156394966	0.895302621	BB
SNP_A-1507717	2	156858218	-1.377069649	BB
SNP_A-1516329	2	156969378	0.618238656	NoCall
SNP_A-1517304	2	157031977	0.070389328	NoCall
SNP_A-1513205	2	157150592	-0.17625064	BB
SNP_A-1509915	2	157436377	-0.444183845	BB
SNP_A-1508051	2	157765045	-1.089267338	AA
SNP_A-1519291	2	157879011	0.124328135	AA
SNP_A-1519260	2	157936995	-0.810966176	BB
SNP_A-1513759	2	158094413	0.097610797	BB
SNP_A-1515787	2	158226033	1.272023189	BB
SNP_A-1512877	2	158472687	0.761285273	BB
SNP_A-1517308	2	158473505	1.347665656	BB
SNP_A-1518105	2	159645482	-0.689659879	AB
SNP_A-1518592	2	159649863	-0.514573173	AB
SNP_A-1509207	2	159818308	0.700439718	BB
SNP_A-1511496	2	159897293	0.304511042	AA
SNP_A-1510723	2	161156378	-0.377069649	AB
SNP_A-1510766	2	161156504	-0.358453971	NoCall
SNP_A-1509455	2	161794617	0.304511042	AA
SNP_A-1509547	2	161794793	0.189033824	AB
SNP_A-1517555	2	161982502	-0.902389203	NoCall
SNP_A-1514485	2	162116824	-0.209227962	AA
SNP_A-1514178	2	162378588	-0.192645078	AB
SNP_A-1518203	2	162729594	1.622930351	AB
SNP_A-1510892	2	163596783	-0.051399153	AB
SNP_A-1518481	2	163626938	0.704871964	AB
SNP_A-1511233	2	163633952	-0.160040413	AB
SNP_A-1519549	2	163678314	-0.02180437	BB
SNP_A-1516873	2	164094642	-1.286304185	BB
SNP_A-1519054	2	164634247	-0.504304837	AA
SNP_A-1510289	2	164634440	-0.144010303	AA
SNP_A-1518726	2	164933938	0.589763487	AB
SNP_A-1510818	2	165334058	-0.168122759	NoCall
SNP_A-1518199	2	165511242	-0.051399153	NoCall
SNP_A-1518250	2	165511364	-0.875671865	NoCall
SNP_A-1511535	2	165855231	0.613531653	BB
SNP_A-1509017	2	165897280	1.060047384	BB
SNP_A-1508369	2	165939988	1.229587923	BB
SNP_A-1517571	2	166057674	-1.358453971	AB
SNP_A-1518983	2	166595006	0.384049807	AA
SNP_A-1509694	2	167572804	0.713695815	NoCall
SNP_A-1516191	2	167664285	-1.577766999	NoCall
SNP_A-1509624	2	167855007	-0.192645078	BB
SNP_A-1509770	2	167959632	0.427606173	AB
SNP_A-1517157	2	168322420	-0.234465254	AB
SNP_A-1513095	2	168719243	0.941106311	AA
SNP_A-1514252	2	168719280	-0.074000581	BB
SNP_A-1510150	2	168746823	0.475084883	AA
SNP_A-1516767	2	169286701	-0.76121314	AB
SNP_A-1508110	2	169287028	-0.036525876	AA
SNP_A-1510310	2	169298398	-0.444183845	AB
SNP_A-1518887	2	169650616	-0.358453971	AA
SNP_A-1518844	2	169650637	-0.504304837	AA
SNP_A-1517170	2	169714935	-0.689659879	BB
SNP_A-1515150	2	169954100	-0.454031631	AB
SNP_A-1515105	2	169954207	-0.340075442	AA
SNP_A-1514568	2	170410579	0.786596362	AA
SNP_A-1516613	2	171472223	-0.77349147	BB
SNP_A-1518913	2	171510208	0.970853654	BB
SNP_A-1518966	2	171510237	1.017921908	AA
SNP_A-1519589	2	171605277	-0.128156351	NoCall
SNP_A-1510368	2	171786420	0.655351829	AA
SNP_A-1512844	2	171838330	-0.59946207	AB
SNP_A-1508034	2	171845721	-0.785875195	BB
SNP_A-1513856	2	171861475	0.09085343	AA
SNP_A-1517245	2	172217596	-0.749038426	NoCall
SNP_A-1507471	2	172634850	-0.59946207	AB
SNP_A-1512283	2	172680197	1.241840184	AA
SNP_A-1512895	2	172680255	1.541019153	AA
SNP_A-1518568	2	172714469	-0.64385619	NoCall
SNP_A-1519190	2	173867153	1.392317423	AA
SNP_A-1516318	2	173910661	0.40599236	BB
SNP_A-1513267	2	174469825	-0.312939312	AB
SNP_A-1513228	2	174469892	-0.4639471	BB
SNP_A-1514009	2	175252886	0.150559677	AA
SNP_A-1510526	2	175461609	0.929790998	NoCall
SNP_A-1510849	2	175711795	0.422233001	NoCall
SNP_A-1514776	2	175947132	0.214124805	AB
SNP_A-1515693	2	176250450	0.669026766	AA
SNP_A-1509117	2	176859641	0.361768359	AA
SNP_A-1509166	2	176859797	-0.875671865	AA
SNP_A-1518547	2	176895175	-0.358453971	AB
SNP_A-1517913	2	177061285	0.589763487	AB
SNP_A-1512762	2	177177727	0.378511623	BB
SNP_A-1519219	2	177234167	0.13093087	AB
SNP_A-1517395	2	177620819	0.292781749	AA
SNP_A-1513402	2	177624213	1.22650853	BB
SNP_A-1518930	2	178007581	0.35614381	AA
SNP_A-1519539	2	178007913	-0.200912694	AA
SNP_A-1518021	2	178174423	0.5360529	AA
SNP_A-1518052	2	178188163	1.173127433	BB
SNP_A-1517046	2	178470389	-0.02180437	AA
SNP_A-1519713	2	178708982	1.13093087	AA
SNP_A-1508470	2	179138196	-0.066427362	AB
SNP_A-1510338	2	179145333	0.469885976	AB
SNP_A-1515816	2	180024832	-0.217591435	BB
SNP_A-1509186	2	180073715	0.526068812	BB
SNP_A-1510577	2	180478431	-1.888968688	AA
SNP_A-1508780	2	180636080	2.016139703	AB
SNP_A-1509055	2	180680155	1.042644337	AA
SNP_A-1519456	2	180685241	-0.943416472	AB
SNP_A-1519405	2	180685436	0.084064265	AB
SNP_A-1517551	2	180720583	-1.13606155	AA
SNP_A-1511959	2	180862255	0.063502942	AB
SNP_A-1511033	2	181091718	0.350497247	AB
SNP_A-1515402	2	181363558	0.182692298	AB
SNP_A-1511401	2	181416754	0.275007047	BB
SNP_A-1508935	2	181469301	-1.621488377	BB
SNP_A-1518009	2	181562450	1.250961574	AA
SNP_A-1517962	2	181562708	0.028569152	NoCall
SNP_A-1516250	2	181713448	1.021479727	BB
SNP_A-1516530	2	182400530	-0.209227962	AA
SNP_A-1514284	2	182625467	-0.689659879	AA
SNP_A-1518728	2	182648001	-0.286304185	AA
SNP_A-1507879	2	182838808	-0.621488377	BB
SNP_A-1518935	2	182893047	0.744161096	BB
SNP_A-1513463	2	183123815	0.713695815	AA
SNP_A-1519725	2	183131489	0.560714954	AA
SNP_A-1507383	2	183131767	-0.074000581	BB
SNP_A-1509121	2	183271995	0.014355293	AB
SNP_A-1508656	2	183406912	0.163498732	AA
SNP_A-1511277	2	184198624	1.198494154	BB
SNP_A-1512035	2	184203898	0.182692298	AA
SNP_A-1516162	2	184260850	-0.434402824	BB
SNP_A-1513676	2	184647537	-1.321928095	AB
SNP_A-1510464	2	184786306	0.14404637	BB
SNP_A-1517185	2	185000369	-1.251538767	BB
SNP_A-1517225	2	185000489	-0.226003675	BB
SNP_A-1519142	2	185292316	-0.242976753	AA
SNP_A-1509037	2	185389687	-0.40545145	AA
SNP_A-1516456	2	185532234	-0.234465254	AA
SNP_A-1509964	2	185678593	0.263034406	BB
SNP_A-1516217	2	186004786	-0.577766999	AB
SNP_A-1514903	2	186047334	0.887525271	NoCall
SNP_A-1515524	2	186047666	-0.524915117	NoCall
SNP_A-1514955	2	186047694	0.15704371	AB
SNP_A-1518704	2	186198335	0.89917563	BB
SNP_A-1508932	2	186711619	0.137503524	AA
SNP_A-1513060	2	186804594	-0.192645078	BB
SNP_A-1511981	2	186826163	-1.64385619	NoCall
SNP_A-1514608	2	187137930	0.748461233	AA
SNP_A-1510023	2	187268877	-0.168122759	BB
SNP_A-1513377	2	189173443	-1.810966176	AA
SNP_A-1513887	2	190599202	0.3950628	NoCall
SNP_A-1514213	2	192042519	0.097610797	BB
SNP_A-1509595	2	192071706	0.232660757	AB
SNP_A-1509929	2	192199061	0.448900951	AB
SNP_A-1508593	2	193643493	0.021479727	AA
SNP_A-1517613	2	193931284	-0.514573173	BB
SNP_A-1517667	2	193931360	-1.184424571	BB
SNP_A-1518242	2	194004431	0.09085343	AB
SNP_A-1514405	2	194424545	-1.321928095	NoCall
SNP_A-1508897	2	194459955	0.169925001	AB
SNP_A-1515635	2	194506343	-0.09696173	AB
SNP_A-1513989	2	194677813	0.310340121	AB
SNP_A-1519223	2	195388115	-0.785875195	NoCall
SNP_A-1517302	2	195768236	-0.074000581	AA
SNP_A-1516232	2	196038462	-0.610433188	BB
SNP_A-1510615	2	196995795	0.867896464	BB
SNP_A-1513812	2	197282303	-0.483984853	BB
SNP_A-1510101	2	197371733	0.718087584	AB
SNP_A-1517389	2	197498299	0.117695043	AB
SNP_A-1509492	2	197701979	-0.043943348	BB
SNP_A-1518521	2	198056110	0.847996907	AB
SNP_A-1511709	2	198123598	1.472487771	AB
SNP_A-1517573	2	198259226	1.422233001	AB
SNP_A-1519603	2	198723899	-1.089267338	BB
SNP_A-1511179	2	199026371	-0.066427362	BB
SNP_A-1509484	2	199074019	0.280956314	AA
SNP_A-1512475	2	199107008	0.63691458	BB
SNP_A-1515806	2	199107813	0.963474124	BB
SNP_A-1509135	2	199110583	0.650764559	AA
SNP_A-1512469	2	199340400	-0.915935735	BB
SNP_A-1509388	2	199355188	0.028569152	AB
SNP_A-1509397	2	199355255	0.049630768	AB
SNP_A-1518179	2	199486740	-0.49410907	AA
SNP_A-1515083	2	199647700	-1.251538767	BB
SNP_A-1511292	2	200030451	-0.545824107	BB
SNP_A-1512115	2	200253933	0.40599236	BB
SNP_A-1516060	2	200690428	-1.13606155	BB
SNP_A-1509643	2	201510660	0.604071324	AA
SNP_A-1519295	2	202220403	0.384049807	BB
SNP_A-1511836	2	202397573	-1.395928676	NoCall
SNP_A-1512152	2	202607713	-0.168122759	AA
SNP_A-1514621	2	202825608	0.163498732	BB
SNP_A-1510384	2	202959612	-0.104697379	AB
SNP_A-1518626	2	204629790	0.929790998	AA
SNP_A-1508055	2	204909960	-0.888968688	BB
SNP_A-1508112	2	204910128	-1.104697379	AA
SNP_A-1509114	2	204994012	0.063502942	AA
SNP_A-1515899	2	205043939	0.510961919	BB
SNP_A-1519289	2	205138154	-1.089267338	BB
SNP_A-1516052	2	205143484	-1.395928676	BB
SNP_A-1509255	2	205343348	0.622930351	AB
SNP_A-1513931	2	205575039	-0.514573173	AA
SNP_A-1518597	2	205697478	-0.251538767	NoCall
SNP_A-1511059	2	206829958	0.811471031	AB
SNP_A-1510651	2	206830016	1.182692298	NoCall
SNP_A-1509444	2	207370706	-0.444183845	AB
SNP_A-1517711	2	207811052	0.589763487	BB
SNP_A-1517746	2	207811086	-0.226003675	BB
SNP_A-1517797	2	207811138	-0.217591435	BB
SNP_A-1515070	2	207829965	0.438292852	BB
SNP_A-1511531	2	207934656	0.084064265	BB
SNP_A-1508478	2	208151625	2.310340121	BB
SNP_A-1508953	2	208210046	-1.286304185	NoCall
SNP_A-1515242	2	208302040	1.384049807	AB
SNP_A-1511008	2	208379536	-0.577766999	BB
SNP_A-1517094	2	208501475	-0.434402824	BB
SNP_A-1512465	2	208547784	-0.277533976	AB
SNP_A-1512527	2	208547923	0.111031312	AB
SNP_A-1512037	2	208895804	-1.454031631	AB
SNP_A-1511990	2	208895850	-1.13606155	AB
SNP_A-1510477	2	209210102	0.056583528	AA
SNP_A-1510512	2	209669350	-0.304006187	AA
SNP_A-1514828	2	209710890	1.283921772	AA
SNP_A-1512722	2	209764268	-1.736965594	AA
SNP_A-1513627	2	210166172	0.66448284	AA
SNP_A-1518759	2	210166432	-0.260151897	AA
SNP_A-1517737	2	210221976	-0.160040413	BB
SNP_A-1516937	2	211377585	0.137503524	AB
SNP_A-1516103	2	211399864	0.084064265	NoCall
SNP_A-1514917	2	211456118	0.201633861	AA
SNP_A-1516570	2	211464053	0.070389328	AA
SNP_A-1514581	2	211525939	1	AA
SNP_A-1510091	2	212265353	1.147306699	AA
SNP_A-1510514	2	212573799	0.411426246	BB
SNP_A-1513360	2	212616217	0.269033146	AA
SNP_A-1513116	2	212656947	0.570462931	BB
SNP_A-1507359	2	213096619	0.280956314	AA
SNP_A-1517025	2	213154339	0.704871964	AA
SNP_A-1516066	2	214100349	1.23572706	AB
SNP_A-1518188	2	214141924	-0.724992953	AA
SNP_A-1515125	2	214796724	-0.632628934	BB
SNP_A-1518567	2	214802541	-0.074000581	AB
SNP_A-1515751	2	214802834	-0.036525876	AB
SNP_A-1513707	2	214938605	0.608809243	AA
SNP_A-1518163	2	215008617	0.176322773	AA
SNP_A-1512293	2	215120539	-0.268816758	AB
SNP_A-1512401	2	215298287	1.6622055	AA
SNP_A-1508050	2	215409658	0.321928095	AA
SNP_A-1514306	2	216025876	-0.386468347	AB
SNP_A-1514360	2	216025888	-1.268816758	AB
SNP_A-1515422	2	216061370	-0.200912694	BB
SNP_A-1510783	2	216091166	0.280956314	BB
SNP_A-1513327	2	216618692	1.321928095	AA
SNP_A-1518211	2	216633608	1.166715445	AB
SNP_A-1516727	2	216798076	0.056583528	NoCall
SNP_A-1508224	2	217087198	0.673556424	AB
SNP_A-1519631	2	217164063	1.715893371	AB
SNP_A-1508726	2	217340522	-0.081613766	NoCall
SNP_A-1511537	2	218030391	1.518535139	AA
SNP_A-1511578	2	218035941	-1.217591435	AB
SNP_A-1517001	2	218512882	-0.40545145	BB
SNP_A-1515781	2	218588494	0.782408565	AA
SNP_A-1515738	2	218588626	1.263034406	BB
SNP_A-1517462	2	218833141	-0.434402824	NoCall
SNP_A-1509161	2	219585661	0.575312331	BB
SNP_A-1510951	2	219829544	-0.104697379	BB
SNP_A-1510924	2	220130465	1.260025656	NoCall
SNP_A-1509925	2	220157632	0.056583528	BB
SNP_A-1512995	2	220974685	0.40053793	NoCall
SNP_A-1518774	2	221390185	0.50589093	AA
SNP_A-1513543	2	221390206	0.367371066	AA
SNP_A-1508341	2	222045231	-0.454031631	AB
SNP_A-1514337	2	222381406	0.541019153	BB
SNP_A-1511124	2	222388170	-0.610433188	AA
SNP_A-1518274	2	222459694	0.3950628	BB
SNP_A-1518225	2	222459837	0.263034406	BB
SNP_A-1509355	2	222602762	-0.036525876	BB
SNP_A-1509307	2	222894585	-0.535331733	BB
SNP_A-1507437	2	223473550	-0.915935735	AB
SNP_A-1513022	2	223769555	0.459431619	NoCall
SNP_A-1510713	2	223769565	-0.312939312	AB
SNP_A-1518910	2	224110749	-1.59946207	AA
SNP_A-1514330	2	224480208	-0.386468347	BB
SNP_A-1514859	2	224480366	-0.588573754	AA
SNP_A-1510267	2	224568999	-0.312939312	BB
SNP_A-1508228	2	224569318	-0.434402824	AA
SNP_A-1508279	2	224569495	-0.321928095	AA
SNP_A-1507797	2	224656491	-0.168122759	AA
SNP_A-1515934	2	224682798	-0.4639471	AA
SNP_A-1519010	2	224997277	0.827819025	BB
SNP_A-1518956	2	224997379	0.250961574	BB
SNP_A-1510551	2	225202363	-0.454031631	AA
SNP_A-1519652	2	225450026	-0.424687669	AA
SNP_A-1518186	2	225898656	0.5360529	AA
SNP_A-1518232	2	225898940	1.849999259	AA
SNP_A-1513530	2	226004023	0.678071905	BB
SNP_A-1512779	2	226054355	0.49057013	BB
SNP_A-1517845	2	226095851	0.15704371	AA
SNP_A-1517787	2	226096051	0.201633861	BB
SNP_A-1515438	2	226232671	-1.689659879	AA
SNP_A-1507409	2	226396892	-0.367731785	BB
SNP_A-1516314	2	226421955	0.726831217	BB
SNP_A-1510784	2	226422328	-0.701341684	AA
SNP_A-1512097	2	227092870	0.709290636	AA
SNP_A-1512147	2	227092908	1.678071905	BB
SNP_A-1509442	2	227188513	0.316145742	AA
SNP_A-1513911	2	227653066	-0.043943348	NoCall
SNP_A-1508925	2	227980984	0.286881148	BB
SNP_A-1516776	2	227991131	0.097610797	BB
SNP_A-1509133	2	228043462	-0.588573754	AA
SNP_A-1517080	2	228276340	0.570462931	BB
SNP_A-1518277	2	228894194	-0.836501268	AB
SNP_A-1513340	2	229059698	-0.242976753	AA
SNP_A-1516502	2	229365275	1.124328135	NoCall
SNP_A-1513678	2	229706887	-0.358453971	AA
SNP_A-1511275	2	229842774	-1	BB
SNP_A-1511236	2	229939553	0.819668183	AA
SNP_A-1507841	2	230161063	-0.09696173	AA
SNP_A-1518963	2	230295428	-0.689659879	AA
SNP_A-1519628	2	230295542	-1.286304185	BB
SNP_A-1511213	2	230437065	-0.666576266	AB
SNP_A-1512787	2	230916564	-0.632628934	BB
SNP_A-1519324	2	230936620	-0.234465254	BB
SNP_A-1517969	2	231252525	-0.454031631	AA
SNP_A-1512891	2	231385860	0.269033146	AA
SNP_A-1508734	2	231605430	1.060047384	BB
SNP_A-1508738	2	232572072	-0.234465254	BB
SNP_A-1519148	2	234721653	0.627606838	AB
SNP_A-1517878	2	234855951	-0.59946207	AB
SNP_A-1515358	2	235012316	0.933572638	AA
SNP_A-1515416	2	235012633	-0.066427362	BB
SNP_A-1511884	2	235085990	-0.066427362	AA
SNP_A-1511939	2	235086022	-1.340075442	BB
SNP_A-1510999	2	235223851	-0.358453971	BB
SNP_A-1517340	2	235666416	-0.304006187	NoCall
SNP_A-1509390	2	235834145	-0.621488377	AB
SNP_A-1509452	2	235834185	-1.340075442	AB
SNP_A-1514765	2	236010878	-1.49410907	BB
SNP_A-1519480	2	237018374	-1.836501268	AB
SNP_A-1511254	2	237964678	-1.200912694	NoCall
SNP_A-1513628	2	238017912	0.803227036	BB
SNP_A-1507736	2	238153325	0.516015147	AB
SNP_A-1512714	2	238573363	0.117695043	AB
SNP_A-1517966	2	238925942	0.448900951	AA
SNP_A-1514515	2	239656540	-0.200912694	BB
SNP_A-1519386	2	240388037	0.831877241	NoCall
SNP_A-1510513	2	241243562	-0.286304185	AB
SNP_A-1511742	3	540961	0.367371066	NoCall
SNP_A-1515436	3	653347	-0.051399153	AA
SNP_A-1515061	3	1100383	-0.577766999	AA
SNP_A-1510244	3	1167829	-1.377069649	AA
SNP_A-1517422	3	1167988	-1.058893689	BB
SNP_A-1515258	3	1478475	-0.184424571	AB
SNP_A-1511929	3	1646453	-0.621488377	AA
SNP_A-1511866	3	1646466	-1.13606155	AA
SNP_A-1511815	3	1646500	-0.49410907	BB
SNP_A-1511751	3	1646525	-0.875671865	AA
SNP_A-1519519	3	1686415	0.214124805	AA
SNP_A-1519472	3	1686548	-0.823677227	BB
SNP_A-1518865	3	1686749	-1.043943348	BB
SNP_A-1509530	3	1860873	0.077242999	AA
SNP_A-1516297	3	2264798	-0.444183845	BB
SNP_A-1514102	3	2699015	-0.504304837	AB
SNP_A-1512767	3	2910083	0.40599236	NoCall
SNP_A-1516504	3	3390814	0.469885976	NoCall
SNP_A-1513902	3	3558063	0.163498732	BB
SNP_A-1509670	3	3616449	-0.160040413	AA
SNP_A-1509725	3	3616489	-0.588573754	AA
SNP_A-1518747	3	3693135	-0.200912694	AA
SNP_A-1517209	3	3814711	-1.234465254	AA
SNP_A-1512404	3	3887946	0.650764559	BB
SNP_A-1515810	3	3998868	-0.260151897	BB
SNP_A-1511783	3	3999066	0.948600847	AA
SNP_A-1516845	3	4001680	0.495695163	AA
SNP_A-1509327	3	4156750	-0.128156351	AA
SNP_A-1511806	3	4225309	0.835924074	AA
SNP_A-1508874	3	4225696	0.137503524	BB
SNP_A-1508918	3	4225727	1.307428525	AA
SNP_A-1513869	3	4340560	-0.713118852	BB
SNP_A-1510975	3	4586452	1.185866545	AA
SNP_A-1519356	3	4730956	0.819668183	AA
SNP_A-1519402	3	4730979	0.641546029	BB
SNP_A-1517796	3	5305719	0.731183242	AA
SNP_A-1518375	3	5305840	0.475084883	BB
SNP_A-1519440	3	5312049	-1.13606155	BB
SNP_A-1518838	3	5312127	-0.286304185	BB
SNP_A-1514976	3	5516046	0.416839742	AB
SNP_A-1514882	3	5517727	0.956056652	BB
SNP_A-1518152	3	5573666	0.769771739	AA
SNP_A-1510242	3	5637316	0.63691458	AA
SNP_A-1510219	3	5774685	-0.556393349	BB
SNP_A-1512389	3	5780096	-0.209227962	AA
SNP_A-1517815	3	5837244	-0.286304185	BB
SNP_A-1517868	3	5837369	0.416839742	BB
SNP_A-1515090	3	5986639	0.111031312	AA
SNP_A-1507710	3	6109836	1.150559677	BB
SNP_A-1518435	3	6150230	-0.152003093	NoCall
SNP_A-1508199	3	6473283	0.292781749	AA
SNP_A-1519522	3	6482290	-1.76121314	AA
SNP_A-1513311	3	6517046	-1.713118852	BB
SNP_A-1513260	3	6517082	-1.49410907	NoCall
SNP_A-1515615	3	7033417	-1.76121314	AB
SNP_A-1518097	3	7151508	1.341985747	AA
SNP_A-1508940	3	7193175	0.782408565	AB
SNP_A-1507771	3	7244035	-0.810966176	AA
SNP_A-1518629	3	7357827	-0.724992953	BB
SNP_A-1516109	3	7453705	-0.798366139	NoCall
SNP_A-1516059	3	7453715	-1.074000581	AB
SNP_A-1518504	3	7473258	0.207892852	AA
SNP_A-1518459	3	7473342	-0.128156351	BB
SNP_A-1514396	3	7499042	-1.217591435	AB
SNP_A-1514334	3	7499103	-1.76121314	AB
SNP_A-1509591	3	7535811	-0.251538767	BB
SNP_A-1516582	3	7655410	1.5360529	AA
SNP_A-1516526	3	7655452	-0.066427362	AA
SNP_A-1516436	3	7655566	0.327687364	BB
SNP_A-1509817	3	7696613	0.782408565	BB
SNP_A-1515261	3	7786984	-0.330973234	AA
SNP_A-1511956	3	7814818	0.500802053	NoCall
SNP_A-1513999	3	7878856	0.526068812	BB
SNP_A-1512869	3	7937284	-1.120294234	AA
SNP_A-1515041	3	7957394	0.22650853	BB
SNP_A-1516603	3	8114779	0.014355293	AA
SNP_A-1511560	3	8379733	-1.168122759	AA
SNP_A-1515421	3	8451483	-1.234465254	AB
SNP_A-1516947	3	8524665	0.195347598	NoCall
SNP_A-1513878	3	8525363	1.599317794	AB
SNP_A-1514888	3	8578483	-0.875671865	AB
SNP_A-1517215	3	8596403	-0.76121314	BB
SNP_A-1507875	3	8852996	-0.943416472	AB
SNP_A-1512805	3	8917437	0.263034406	AA
SNP_A-1514545	3	8917606	0.244887059	BB
SNP_A-1513348	3	9261438	0.867896464	BB
SNP_A-1519463	3	9357743	0.40599236	AA
SNP_A-1507860	3	10267140	0.269033146	AA
SNP_A-1517732	3	10755817	1.042644337	AA
SNP_A-1513083	3	10800748	-0.929610672	NoCall
SNP_A-1513035	3	10800837	-1.043943348	NoCall
SNP_A-1511882	3	10997826	0.207892852	AB
SNP_A-1516496	3	11031831	-1.535331733	NoCall
SNP_A-1511799	3	11641294	0.03562391	BB
SNP_A-1511648	3	11641798	0.049630768	BB
SNP_A-1513297	3	11888124	-0.395928676	BB
SNP_A-1513177	3	12128765	0.09085343	BB
SNP_A-1509695	3	12156598	-0.749038426	AA
SNP_A-1514389	3	12505184	-0.610433188	AA
SNP_A-1514709	3	12724130	-0.943416472	AA
SNP_A-1514115	3	12870749	0.3950628	NoCall
SNP_A-1513437	3	13144322	-0.251538767	AB
SNP_A-1512347	3	13656216	0.443606651	BB
SNP_A-1513765	3	13806305	0.989139007	AA
SNP_A-1509849	3	13806353	-0.192645078	BB
SNP_A-1509169	3	14655274	-0.09696173	AB
SNP_A-1517269	3	14862186	-0.295128036	BB
SNP_A-1510102	3	14875555	0.220329955	BB
SNP_A-1518698	3	14885324	-1.76121314	NoCall
SNP_A-1513110	3	15555138	-1.415037499	BB
SNP_A-1508425	3	15772458	0.599317794	NoCall
SNP_A-1519567	3	15878006	0.575312331	AA
SNP_A-1509534	3	15972853	-0.76121314	AB
SNP_A-1518334	3	16174195	0.269033146	AA
SNP_A-1511748	3	16230954	0.811471031	AA
SNP_A-1514341	3	16231381	0.475084883	AA
SNP_A-1513975	3	16744642	0.613531653	AA
SNP_A-1508852	3	17215406	-1.713118852	BB
SNP_A-1514680	3	17280307	0.214124805	AA
SNP_A-1516003	3	18222970	0.117695043	AB
SNP_A-1512631	3	18577538	-0.13606155	AB
SNP_A-1516023	3	18601746	-1.217591435	BB
SNP_A-1510533	3	18645164	1.124328135	AB
SNP_A-1514706	3	19346584	0.807354922	AB
SNP_A-1507499	3	19545994	-1.377069649	AA
SNP_A-1516082	3	19588760	0.555816155	AB
SNP_A-1514829	3	19736205	0.495695163	NoCall
SNP_A-1508433	3	19837052	0.550900665	NoCall
SNP_A-1517009	3	20670617	-1.13606155	BB
SNP_A-1514270	3	20671344	0.182692298	BB
SNP_A-1514707	3	21018456	0.189033824	BB
SNP_A-1508859	3	21045907	-0.514573173	BB
SNP_A-1513314	3	21047008	0.280956314	BB
SNP_A-1511272	3	21180635	-0.367731785	AA
SNP_A-1519611	3	21188359	-1.104697379	AB
SNP_A-1519253	3	21282366	-1.535331733	AA
SNP_A-1510569	3	21425621	-1.043943348	AA
SNP_A-1517258	3	21625502	0.757023247	AB
SNP_A-1510970	3	22383821	-0.226003675	AA
SNP_A-1509690	3	22460867	0.207892852	AA
SNP_A-1515672	3	22549134	-0.13606155	BB
SNP_A-1511857	3	23015075	0.59454855	AB
SNP_A-1516106	3	23473457	1.959770155	NoCall
SNP_A-1516096	3	23846367	-0.713118852	NoCall
SNP_A-1514490	3	24028757	0.695993813	AB
SNP_A-1518114	3	24058289	-0.40545145	AA
SNP_A-1515295	3	24060131	0.232660757	BB
SNP_A-1508494	3	24269346	-0.304006187	NoCall
SNP_A-1515043	3	24278382	-0.321928095	AB
SNP_A-1509618	3	24380015	1.084064265	AB
SNP_A-1517829	3	24508243	0.580145484	NoCall
SNP_A-1513133	3	24893197	-0.160040413	NoCall
SNP_A-1513059	3	25207120	-0.226003675	AB
SNP_A-1519620	3	25899663	-0.713118852	BB
SNP_A-1515442	3	27002462	0.007195501	BB
SNP_A-1508027	3	27045296	0.803227036	AA
SNP_A-1514310	3	27217118	-0.112474729	AB
SNP_A-1516643	3	27665496	0.014355293	NoCall
SNP_A-1514313	3	27825690	-0.567040593	BB
SNP_A-1519009	3	28278076	-0.483984853	AB
[truncated: 9,455 more rows]
